# Supplementary material for: Genomic features of Klebsiella isolates from artisanal ready-to-eat food production facilities
Source: Sci Rep. 2023 Jul 6;13:10957. doi: 10.1038/s41598-023-37821-7 (PMC10326032; doi:10.1038/s41598-023-37821-7)
Supplement: Supplementary file 1 — Supplementary Tables. [file 41598_2023_37821_MOESM1_ESM.xlsx]

## Sheet: Title and Authors
Manuscript Title: Genomic features of Klebsiella isolates from artisanal ready-to-eat food production facilities
Authors: Cecilia Crippa, Frédérique Pasquali, Carla Rodrigues, Alessandra De Cesare, Alex Lucchi, Lucia Gambi, Gerardo Manfreda, Sylvain Brisse and Federica Palma

## Sheet: Supplementary Table S1
Species assignment and metadata of strains isolated from the selected artisanal food productions
Isolate ID	Product	Batch	Sample origin	Sample details	Biochemical and molecular species assignment	Sequence-based taxonomic assignment
					RapID™ ONE System and Multiplex-PCR	Kraken	ReferenceSeeker	Kleborate
1-Kleb-o_S10	Cheese	Batch 2 (May 2020)	Final product	Cheese stored day 0	K. oxytoca	Unclassified Klebsiella	K. michiganensis	K. pasteurii
2-Kleb-o_S11	Cheese	Batch 2 (May 2020)	Final product	Cheese stored day 4 (8°C)	K. oxytoca	K. ornithinolytica	K. ornithinolytica	K. ornithinolytica
3-Kleb-o_S12	Cheese	Batch 2 (May 2020)	Final product	Cheese stored day 4 (8°C)	K. oxytoca	K. grimontii	K. grimontii	K. grimontii
4-Kleb-o_S13	Cheese	Batch 2 (May 2020)	Final product	Cheese stored day 8 (2°C)	K. oxytoca	K. michiganensis	K. michiganensis	K. michiganensis
5-Kleb-o_S14	Cheese	Batch 2 (May 2020)	Final product	Cheese stored day 11 (2/8°C)	K. oxytoca	K. oxytoca	K. oxytoca	K. oxytoca
6-Kleb-o_S15	Cheese	Batch 2 (May 2020)	Final product	Cheese stored day 15 (2/8°C)	K. oxytoca	K. oxytoca	K. oxytoca	K. oxytoca
7-Kleb-o_S16	Cheese	Batch 3 (July 2020)	Environmental	Walls in maturation room	K. oxytoca	Unclassified Klebsiella	K. michiganensis	K. pasteurii
8-Kleb-o_S17	Cheese	Batch 3 (July 2020)	Final product	Cheese stored day 0	K. oxytoca	K. grimontii	K. grimontii	K. grimontii
9-Kleb-o_S18	Cheese	Batch 4 (November 2020)	Environmental	Drains maturation room	K. oxytoca	K. michiganensis	K. michiganensis	K. michiganensis
10-Kleb-o_S19	Cheese	Batch 4 (November 2020)	Intermediate product	Cheese maturation room	K. oxytoca	K. ornithinolytica	K. ornithinolytica	K. ornithinolytica
11-Kleb-o_S20	Cheese	Batch 4 (November 2020)	Environmental	Drains packaging area	K. oxytoca	K. michiganensis	K. michiganensis	K. michiganensis
12-Kleb-o_S21	Cheese	Batch 4 (November 2020)	Final product	Cheese stored day 0	K. oxytoca	K. ornithinolytica	K. ornithinolytica	K. ornithinolytica
K13_S11	Cheese	Batch 4 (November 2020)	Intermediate product	Cheese warm room	K. oxytoca	K. oxytoca	K. oxytoca	K. michiganensis
K14_S12	Cheese	Batch 5 (January 2021)	Final product	Cheese stored day 0	K. oxytoca	Unclassified Klebsiella	K. michiganensis	K. pasteurii
K15_S13	Cheese	Batch 5 (January 2021)	Environmental	Drains maturation room	K. oxytoca	K. ornithinolytica	K. ornithinolytica	K. ornithinolytica
K16_S14	Cheese	Batch 5 (January 2021)	Final product	Cheese stored day 1 (2°C)	K. oxytoca	Unclassified Klebsiella	K. michiganensis	K. pasteurii
K17_S15	Cheese	Batch 5 (January 2021)	Final product	Cheese stored day 1 (8°C)	K. oxytoca	K. michiganensis	K. michiganensis	K. michiganensis
K18_S16	Cheese	Batch 5 (January 2021)	Intermediate product	Cheese maturation room	K. oxytoca	K. ornithinolytica	K. ornithinolytica	K. ornithinolytica
K19_S17	Cheese	Batch 3 (July 2020)	Final product	Cheese stored day 4 (2°C)	K. pneumoniae	K. pneumoniae	K. pneumoniae	K. pneumoniae
K-OXYT-20_S23	Salami	Batch 1 (From July 2020 to January 2021)	Intermediate product	Salami drying 1 week	K. oxytoca	K. grimontii	K. grimontii	K. grimontii
K-OXYT-21_S24	Salami	Batch 2 (From September 2020 to March 2021)	Intermediate product	Salami drying 1 week	K. oxytoca	K. oxytoca	K. oxytoca	K. oxytoca
K-OXYT-22_S25	Salami	Batch 2 (From September 2020 to March 2021)	Intermediate product	Salami drying 1 week	K. oxytoca	K. oxytoca	K. oxytoca	K. oxytoca
K-OXYT-23_S26	Salami	Batch 2 (From September 2020 to March 2021)	Intermediate product	Salami ripening 3 weeks	K. oxytoca	K. oxytoca	K. oxytoca	K. oxytoca
K-OXYT-24_S27	Salami	Batch 3 (From October 2020 to April 2021)	Environmental	Drains stuffing room	K. oxytoca	K. oxytoca	K. oxytoca	K. oxytoca
K-OXYT-25_S28	Salami	Batch 3 (From October 2020 to April 2021)	Intermediate product	Salami drying 1 week	K. oxytoca	K. oxytoca	K. oxytoca	K. oxytoca
K-OXYT-26_S29	Salami	Batch 3 (From October 2020 to April 2021)	Intermediate product	Salami drying 1 week	K. oxytoca	K. oxytoca	K. oxytoca	K. oxytoca
K-OXYT-27_S30	Salami	Batch 3 (From October 2020 to April 2021)	Intermediate product	Salami ripening 3 weeks	K. oxytoca	K. oxytoca	K. oxytoca	K. oxytoca
K-OXYT-28_S31	Salami	Batch 4 (From October 2020 to April 2021)	Intermediate product	Salami ripening 3 weeks	K. oxytoca	K. oxytoca	K. oxytoca	K. oxytoca
K-OXYT-29_S32	Salami	Batch 6 (From November 2020 to May 2021)	Raw material	Meat mixture	K. oxytoca	K. michiganensis	K. michiganensis	K. michiganensis
K-OXYT-30_S33	Salami	Batch 6 (From November 2020 to May 2021)	Environmental	Table stuffing room	K. oxytoca	Unclassified Citrobacter	Citrobacter spp.	Citrobacter braakii
K-PNEUM-31_S34	Salami	Batch 1 (From July 2020 to January 2021)	Raw material	Meat mixture	K. pneumoniae	K. pneumoniae	K. pneumoniae	K. pneumoniae
KO32_S15	Salami	Batch 1 (From July 2020 to January 2021)	Raw material	Meat mixture	K. pneumoniae	K. pneumoniae	K. pneumoniae	K. pneumoniae
KO33_S16	Salami	Batch 1 (From July 2020 to January 2021)	Raw material	Meat mixture	K. pneumoniae	K. pneumoniae	K. pneumoniae	K. pneumoniae
KO34_S17	Salami	Batch 1 (From July 2020 to January 2021)	Raw material	Meat mixture	K. pneumoniae	K. pneumoniae	K. pneumoniae	K. pneumoniae
K35_S6	Salami	Batch 1 (From July 2020 to January 2021)	Intermediate product	Salami drying 1 week	K. pneumoniae	K. planticola	K. planticola	K. planticola
K36_S7	Salami	Batch 2 (From September 2020 to March 2021)	Raw material	Meat mixture	K. pneumoniae	K. pneumoniae	K. pneumoniae	K. pneumoniae
K37_S8	Salami	Batch 2 (From September 2020 to March 2021)	Raw material	Meat mixture	K. pneumoniae	K. pneumoniae	K. pneumoniae	K. pneumoniae
K38_S9	Salami	Batch 3 (From October 2020 to April 2021)	Raw material	Meat mixture	K. pneumoniae	K. pneumoniae	K. pneumoniae	K. pneumoniae
K39_S10	Salami	Batch 3 (From October 2020 to April 2021)	Environmental	Drains drying room	K. pneumoniae	K. variicola	K. variicola	K. variicola subsp. variicola
K40_S11	Salami	Batch 5 (From November 2020 to May 2021)	Intermediate product	Salami drying 1 week	K. pneumoniae	K. pneumoniae	K. pneumoniae	K. pneumoniae
K41_S12	Salami	Batch 5 (From November 2020 to May 2021)	Intermediate product	Salami drying 1 week	K. pneumoniae	K. planticola	K. planticola	K. planticola
K42_S13	Salami	Batch 6 (From November 2020 to May 2021)	Raw material	Meat mixture	K. pneumoniae	K. pneumoniae	K. pneumoniae	K. pneumoniae
K43_S3	Cheese	Batch 6 (March 2021)	Environmental	Drains warm room	K. oxytoca	K. grimontii	K. grimontii	K. grimontii
K44_S4	Cheese	Batch 6 (March 2021)	Intermediate product	Cheese stored warm room	K. oxytoca	K. ornithinolytica	K. ornithinolytica	K. ornithinolytica
K45_S5	Cheese	Batch 6 (March 2021)	Intermediate product	Cheese stored warm room	K. oxytoca	K. ornithinolytica	K. ornithinolytica	K. ornithinolytica
KO46_S41	Cheese	Batch 6 (March 2021)	Final product	Cheese stored day 1 (2°C)	K. oxytoca	K. grimontii	K. grimontii	K. grimontii
KO47_S42	Cheese	Batch 6 (March 2021)	Final product	Cheese stored day 1 (2°C)	K. oxytoca	K. michiganensis	K. michiganensis	K. michiganensis
K48_S1	Cheese	Batch 6 (March 2021)	Final product	Cheese stored day 4 (2/8°C)	K. oxytoca	Unclassified Klebsiella	K. michiganensis	K. pasteurii
K49_S2	Cheese	Batch 6 (March 2021)	Final product	Cheese stored day 8 (2°C)	K. oxytoca	K. ornithinolytica	K. ornithinolytica	K. ornithinolytica
K50_S3	Cheese	Batch 6 (March 2021)	Final product	Cheese stored day 8 (2°C)	K. oxytoca	K. ornithinolytica	K. ornithinolytica	K. ornithinolytica
K51_S4	Cheese	Batch 6 (March 2021)	Final product	Cheese stored day 4 (2°C)	K. oxytoca	K. ornithinolytica	K. ornithinolytica	K. ornithinolytica
K52_S5	Cheese	Batch 6 (March 2021)	Final product	Cheese stored day 8 (2°C)	K. oxytoca	K. michiganensis	K. michiganensis	K. michiganensis
K53_S6	Cheese	Batch 6 (March 2021)	Final product	Cheese stored day 8 (2°C)	K. oxytoca	K. ornithinolytica	K. ornithinolytica	K. ornithinolytica
K54_S9	Salami	Batch 5 (From November 2020 to May 2021)	Intermediate product	Salami ripening 10 weeks	K. pneumoniae	K. pneumoniae	K. pneumoniae	K. pneumoniae
K55_S10	Salami	Batch 5 (From November 2020 to May 2021)	Raw material	Meat mixture	K. pneumoniae	K. pneumoniae	K. pneumoniae	K. pneumoniae
K56_S11	Salami	Batch 5 (From November 2020 to May 2021)	Environmental	Drains stuffing room	K. pneumoniae	K. pneumoniae	K. pneumoniae	K. pneumoniae
K57_S12	Salami	Batch 5 (From November 2020 to May 2021)	Environmental	Drains stuffing room	K. pneumoniae	K. pneumoniae	K. pneumoniae	K. pneumoniae
K58_S7	Salami	Batch 5 (From November 2020 to May 2021)	Environmental	Table stuffing room	K. oxytoca	K. oxytoca	K. oxytoca	K. oxytoca
K59_S13	Salami	Batch 5 (From November 2020 to May 2021)	Intermediate product	Salami ripening 3 weeks	K. pneumoniae	K. planticola	K. planticola	K. planticola
K60_S14	Cheese	Batch 5 (January 2021)	Final product	Cheese stored day 15 (2°C)	K. pneumoniae	K. ornithinolytica	K. ornithinolytica	K. ornithinolytica
K61_S8	Cheese	Batch 6 (March 2021)	Final product	Cheese stored day 8 (8°C)	K. oxytoca	K. michiganensis	K. michiganensis	K. michiganensis
K62_S9	Cheese	Batch 6 (March 2021)	Final product	Cheese stored day 4 (2/8°C)	K. oxytoca	K. grimontii	Klebsiella spp.	K. grimontii
K63_S10	Cheese	Batch 6 (March 2021)	Final product	Cheese stored day 15 (2°C)	K. oxytoca	K. michiganensis	K. michiganensis	K. michiganensis
K64_S11	Cheese	Batch 6 (March 2021)	Final product	Cheese stored day 11 (8°C)	K. oxytoca	K. michiganensis	K. michiganensis	K. michiganensis
K65_S12	Cheese	Batch 6 (March 2021)	Final product	Cheese stored day 15 (2°C)	K. oxytoca	K. michiganensis	K. michiganensis	K. michiganensis
K66_S15	Salami	Batch 5 (From November 2020 to May 2021)	Environmental	Filler stuffer machine stuffing room	K. pneumoniae	K. pneumoniae	K. pneumoniae	K. pneumoniae
K67_S13	Salami	Batch 6 (From November 2020 to May 2021)	Intermediate product	Salami ripening 10 weeks	K. oxytoca	K. pneumoniae	K. pneumoniae	K. pneumoniae
K69_S15	Cheese	Batch 5 (January 2021)	Final product	Cheese stored day 4 (2°C)	K. oxytoca	K. michiganensis	K. michiganensis	K. michiganensis
K70_S16	Cheese	Batch 5 (January 2021)	Final product	Cheese stored day 4 (2/8°C)	K. oxytoca	K. ornithinolytica	K. ornithinolytica	K. ornithinolytica
K71_S6	Cheese	Batch 5 (January 2021)	Final product	Cheese stored day 11 (2°C)	K. oxytoca	K. michiganensis	K. michiganensis	K. michiganensis
K72_S7	Cheese	Batch 2 (May 2020)	Final product	Cheese stored day 11 (8°C)	K. oxytoca	K. michiganensis	K. michiganensis	K. michiganensis
K73_S8	Cheese	Batch 5 (January 2021)	Final product	Cheese stored day 11 (8°C)	K. oxytoca	K. grimontii	K. grimontii	K. grimontii
K74_S16	Cheese	Batch 6 (March 2021)	Final product	Cheese stored day 4 (8°C)	K. pneumoniae	Citrobacter freundii complex	Citrobacter freundii	Citrobacter freundii
k-75_S42	Salami	Batch 6 (From November 2020 to May 2021)	Final product	Salami ripening 28 weeks	K. pneumoniae	K. planticola	K. planticola	K. planticola
k-76_S43	Salami	Batch 6 (From November 2020 to May 2021)	Final product	Salami ripening 28 weeks	K. pneumoniae	K. planticola	K. planticola	K. planticola

## Sheet: Supplementary Table S2
Assemblies' contiguity metrics
Isolate ID	Taxonomic assignment	Number of contigs	Cumulative contigs length	GC content	N50	Coding sequences
11-Kleb-o_S20	K. michiganensis	128	6309952	55.29	372737	5979
1-Kleb-o_S10	K. pasteurii	104	6158909	55.32	364122	5666
3-Kleb-o_S12	K. grimontii	37	5892452	55.89	538808	5491
4-Kleb-o_S13	K. michiganensis	134	6498707	55.16	237379	6142
5-Kleb-o_S14	K. oxytoca	82	6071552	55.07	305593	5593
6-Kleb-o_S15	K. oxytoca	80	6064443	55.07	305559	5591
7-Kleb-o_S16	K. pasteurii	125	6405614	55.04	217520	5989
8-Kleb-o_S17	K. grimontii	129	6174754	55.65	166680	5793
9-Kleb-o_S18	K. michiganensis	121	6471059	55.2	242250	6193
K13_S11	K. michiganensis	72	6126263	55.92	219485	5700
K14_S12	K. pasteurii	59	6090947	55.26	400990	5599
K16_S14	K. pasteurii	107	6154005	55.32	310104	5653
K17_S15	K. michiganensis	92	6449164	55.49	208857	6012
KO46_S41	K. grimontii	63	5941232	55.83	429878	5554
KO47_S42	K. michiganensis	74	5959329	55.63	315506	5523
K-OXYT-20_S23	K. grimontii	41	5709589	55.97	670337	5191
K-OXYT-21_S24	K. oxytoca	57	5763409	55.07	495247	5248
K-OXYT-22_S25	K. oxytoca	53	5765568	55.08	523204	5256
K-OXYT-23_S26	K. oxytoca	46	5770465	55.06	523086	5246
K-OXYT-24_S27	K. oxytoca	79	5908246	54.97	288638	5432
K-OXYT-25_S28	K. oxytoca	39	5761865	55.09	558865	5254
K-OXYT-26_S29	K. oxytoca	53	5753793	55.11	496700	5244
K-OXYT-27_S30	K. oxytoca	53	5762679	55.09	370917	5251
K-OXYT-28_S31	K. oxytoca	280	6158269	54.71	358512	5615
K-OXYT-29_S32	K. michiganensis	77	6173460	55.77	243218	5759
K43_S3	K. grimontii	114	6053401	55.72	161990	5658
K48_S1	K. pasteurii	112	6377808	55.06	179087	5972
K52_S5	K. michiganensis	64	5964943	55.63	315506	5530
K58_S7	K. oxytoca	71	5897321	55	267164	5425
K61_S8	K. michiganensis	63	5965085	55.63	289193	5532
K62_S9	K. grimontii	42	5928915	55.86	459001	5540
K63_S10	K. michiganensis	58	5963559	55.63	334305	5523
K64_S11	K. michiganensis	136	6460551	55.18	243788	6118
K65_S12	K. michiganensis	62	5963189	55.64	291659	5524
K69_S15	K. michiganensis	76	6449668	55.5	331626	6003
K71_S6	K. michiganensis	64	6451413	55.49	331670	6009
K72_S7	K. michiganensis	65	6163218	55.77	457828	5687
K73_S8	K. grimontii	133	6211824	55.66	165624	5826
10-Kleb-o_S19	K. ornithinolytica	142	6126419	54.97	302978	5748
12-Kleb-o_S21	K. ornithinolytica	70	5906482	55.59	383870	5550
2-Kleb-o_S11	K. ornithinolytica	136	6116301	54.97	335580	5738
K15_S13	K. ornithinolytica	79	5871585	55.58	339111	5466
K18_S16	K. ornithinolytica	63	5631309	55.72	314028	5221
K35_S6	K. planticola	54	5806256	55.65	359195	5423
K41_S12	K. planticola	48	5807812	55.64	371300	5425
K44_S4	K. ornithinolytica	60	5631397	55.72	314028	5220
K45_S5	K. ornithinolytica	63	5636581	55.72	314027	5221
K49_S2	K. ornithinolytica	68	5637363	55.72	292474	5222
K50_S3	K. ornithinolytica	61	5632902	55.72	314619	5221
K51_S4	K. ornithinolytica	61	5636366	55.72	297065	5220
K53_S6	K. ornithinolytica	92	5869687	55.59	316489	5464
K59_S13	K. planticola	44	5809657	55.64	495326	5425
K60_S14	K. ornithinolytica	72	5821485	55.56	1140929	5411
K70_S16	K. ornithinolytica	86	5869616	55.58	339067	5466
k-75_S42	K. planticola	52	5806062	55.65	495324	5417
k-76_S43	K. planticola	48	5803733	55.64	371565	5419
K19_S17	K. pneumoniae	44	5308148	57.42	373277	4908
K36_S7	K. pneumoniae	35	5526895	57.19	350246	5097
K37_S8	K. pneumoniae	47	5498513	57.12	375397	5107
K38_S9	K. pneumoniae	45	5307541	57.42	456669	4900
K39_S10	K. variicola_subsp._variicola	33	5564581	57.44	712545	5185
K40_S11	K. pneumoniae	46	5305445	57.41	456670	4901
K42_S13	K. pneumoniae	34	5531684	57.19	350904	5094
KO32_S15	K. pneumoniae	36	5532869	57.18	350290	5102
KO33_S16	K. pneumoniae	37	5533122	57.18	321069	5100
KO34_S17	K. pneumoniae	37	5532623	57.18	350251	5107
K-PNEUM-31_S34	K. pneumoniae	53	5528370	57.19	282418	5093
K54_S9	K. pneumoniae	49	5311050	57.42	385773	4903
K55_S10	K. pneumoniae	44	5309444	57.42	487282	4906
K56_S11	K. pneumoniae	45	5308597	57.41	385464	4905
K57_S12	K. pneumoniae	42	5306024	57.41	378478	4900
K66_S15	K. pneumoniae	47	5309460	57.42	456821	4905
K67_S13	K. pneumoniae	50	5418586	57.26	420315	5030

## Sheet: Supplementary Table S3
Antimicrobial susceptibility testing (MIC) values
Isolate ID	TMP	CIP	TET	MERO	AZI	NAL	FOT	CHL	TGC	TAZ	COL	AMP	GEN
K-OXYT-21_S24	0.5	0.03	≤ 2	≤ 0.03	16	≤ 4	≤ 0.25	≤ 8	≤ 0.25	≤ 0.5	≤ 1	>64	≤ 0.5
K-OXYT-22_S25	0.5	0.03	≤ 2	≤ 0.03	16	≤ 4	≤ 0.25	≤ 8	≤ 0.25	≤ 0.5	≤ 1	>64	1
K-OXYT-23_S26	1	0.03	≤ 2	≤ 0.03	16	8	≤ 0.25	≤ 8	≤ 0.25	≤ 0.5	≤ 1	>64	≤ 0.5
K-OXYT-24_S27	≤ 0.25	0.03	≤ 2	≤ 0.03	8	≤ 4	≤ 0.25	≤ 8	≤ 0.25	≤ 0.5	≤ 1	>64	≤ 0.5
K-OXYT-25_S28	0.5	0.03	≤ 2	≤ 0.03	16	≤ 4	≤ 0.25	≤ 8	≤ 0.25	≤ 0.5	≤ 1	>64	≤ 0.5
K-OXYT-26_S29	0.5	0.03	≤ 2	≤ 0.03	16	≤ 4	≤ 0.25	≤ 8	≤ 0.25	≤ 0.5	≤ 1	>64	≤ 0.5
K-OXYT-27_S30	0.5	0.03	≤ 2	≤ 0.03	32	≤ 4	≤ 0.25	≤ 8	≤ 0.25	≤ 0.5	≤ 1	>64	1
K-OXYT-28_S31	0.5	0.03	≤ 2	≤ 0.03	16	8	≤ 0.25	≤ 8	≤ 0.25	≤ 0.5	≤ 1	>64	1
K-OXYT-29_S32	≤ 0.25	0.03	≤ 2	≤ 0.03	16	≤ 4	≤ 0.25	≤ 8	≤ 0.25	≤ 0.5	≤ 1	>64	≤ 0.5
K-OXYT-30_S33	1	0.06	≤ 2	≤ 0.03	8	≤ 4	≤ 0.25	≤ 8	≤ 0.25	≤ 0.5	≤ 1	64	≤ 0.5
K-PNEUM-31_S34	1	0.06	≤ 2	≤ 0.03	16	≤ 4	≤ 0.25	≤ 8	≤ 0.25	≤ 0.5	≤ 1	64	≤ 0.5
KO32_S15	0.5	0.06	≤ 2	≤ 0.03	16	≤ 4	≤ 0.25	≤ 8	≤ 0.25	≤ 0.5	≤ 1	32	≤ 0.5
KO33_S16	1	0.06	≤ 2	≤ 0.03	16	8	≤ 0.25	≤ 8	≤ 0.25	≤ 0.5	≤ 1	64	≤ 0.5
KO34_S17	2	0.06	≤ 2	≤ 0.03	16	≤ 4	≤ 0.25	≤ 8	≤ 0.25	≤ 0.5	≤ 1	64	≤ 0.5
K35_S6	1	0.06	≤ 2	≤ 0.03	16	≤ 4	≤ 0.25	≤ 8	≤ 0.25	≤ 0.5	≤ 1	64	≤ 0.5
K36_S7	1	0.06	≤ 2	≤ 0.03	16	≤ 4	≤ 0.25	≤ 8	≤ 0.25	≤ 0.5	≤ 1	64	≤ 0.5
K37_S8	0.5	0.06	≤ 2	≤ 0.03	8	≤ 4	≤ 0.25	≤ 8	≤ 0.25	≤ 0.5	≤ 1	64	1
K38_S9	1	0.06	≤ 2	≤ 0.03	8	8	≤ 0.25	≤ 8	≤ 0.25	≤ 0.5	≤ 1	64	≤ 0.5
K39_S10	0.5	0.03	≤ 2	≤ 0.03	8	≤ 4	≤ 0.25	≤ 8	≤ 0.25	≤ 0.5	≤ 1	32	≤ 0.5
K40_S11	0.5	0.06	≤ 2	≤ 0.03	16	8	≤ 0.25	≤ 8	≤ 0.25	≤ 0.5	≤ 1	>64	≤ 0.5
K41_S12	0.5	0.03	≤ 2	≤ 0.03	8	≤ 4	≤ 0.25	≤ 8	≤ 0.25	≤ 0.5	≤ 1	>64	≤ 0.5
K42_S13	1	0.06	≤ 2	≤ 0.03	8	8	≤ 0.25	≤ 8	≤ 0.25	≤ 0.5	≤ 1	64	≤ 0.5
K66_S15	0.5	0.06	≤ 2	≤ 0.03	8	8	≤ 0.25	≤ 8	≤ 0.25	≤ 0.5	≤ 1	64	≤ 0.5
K67_S13	0.5	0.03	≤ 2	≤ 0.03	8	≤ 4	≤ 0.25	≤ 8	≤ 0.25	≤ 0.5	≤ 1	64	≤ 0.5
K54_S9	1	0.06	≤ 2	≤ 0.03	8	≤ 4	≤ 0.25	≤ 8	≤ 0.25	≤ 0.5	≤ 1	64	≤ 0.5
K55_S10	1	0.06	≤ 2	≤ 0.03	8	≤ 4	≤ 0.25	≤ 8	≤ 0.25	≤ 0.5	≤ 1	>64	≤ 0.5
K56_S11	1	0.06	≤ 2	≤ 0.03	16	≤ 4	≤ 0.25	≤ 8	≤ 0.25	≤ 0.5	≤ 1	>64	≤ 0.5
K57_S12	1	0.06	≤ 2	≤ 0.03	8	≤ 4	≤ 0.25	≤ 8	≤ 0.25	≤ 0.5	≤ 1	64	≤ 0.5
K58_S7	0.5	0.06	≤ 2	≤ 0.03	8	8	≤ 0.25	≤ 8	≤ 0.25	≤ 0.5	≤ 1	64	≤ 0.5
K59_S13	≤ 0.25	≤ 0.015	≤ 2	≤ 0.03	8	≤ 4	≤ 0.25	≤ 8	≤ 0.25	≤ 0.5	≤ 1	64	≤ 0.5
k-75_S42	0.5	0.03	≤ 2	≤ 0.03	8	≤ 4	≤ 0.25	≤ 8	≤ 0.25	≤ 0.5	≤ 1	64	≤ 0.5
k-76_S43	≤ 0.25	≤ 0.015	≤ 2	≤ 0.03	8	≤ 4	≤ 0.25	≤ 8	≤ 0.25	≤ 0.5	≤ 1	64	≤ 0.5
1-Kleb-o_S10	≤ 0.25	0.03	≤2	≤ 0.03	16	≤ 4	≤ 0.25	≤ 8	≤ 0.25	≤ 0.5	≤ 1	32	≤ 0.5
3-Kleb-o_S12	≤ 0.25	≤ 0.015	≤2	≤ 0.03	16	≤ 4	≤ 0.25	≤ 8	≤ 0.25	≤ 0.5	≤ 1	64	≤ 0.5
4-Kleb-o_S13	≤ 0.25	0.03	≤2	≤ 0.03	16	≤ 4	≤ 0.25	≤ 8	≤ 0.25	≤ 0.5	≤ 1	64	≤ 0.5
5-Kleb-o_S14	≤ 0.25	≤ 0.015	≤2	≤ 0.03	16	≤ 4	≤ 0.25	≤ 8	≤ 0.25	≤ 0.5	≤ 1	>64	≤ 0.5
6-Kleb-o_S15	≤ 0.25	≤ 0.015	≤2	≤ 0.03	16	≤ 4	≤ 0.25	≤ 8	≤ 0.25	≤ 0.5	≤ 1	>64	≤ 0.5
K72_S7	≤ 0.25	0.03	≤2	≤ 0.03	16	≤ 4	≤ 0.25	≤ 8	≤ 0.25	≤ 0.5	≤ 1	64	≤ 0.5
7-Kleb-o_S16	0.5	0.06	≤2	≤ 0.03	16	≤ 4	≤ 0.25	≤ 8	≤ 0.25	≤ 0.5	≤ 1	>64	≤ 0.5
8-Kleb-o_S17	≤ 0.25	≤ 0.015	≤2	0.06	16	≤ 4	≤ 0.25	≤ 8	≤ 0.25	≤ 0.5	≤ 1	32	≤ 0.5
K19_S17	0.05	0.06	≤2	≤ 0.03	16	≤ 4	≤ 0.25	≤ 8	≤ 0.25	≤ 0.5	≤ 1	>64	≤ 0.5
9-Kleb-o_S18	0.5	0.06	≤2	≤ 0.03	16	≤ 4	≤ 0.25	≤ 8	≤ 0.25	≤ 0.5	≤ 1	32	≤ 0.5
10-Kleb-o_S19	≤ 0.25	≤ 0.015	≤2	≤ 0.03	8	≤ 4	≤ 0.25	≤ 8	≤ 0.25	≤ 0.5	≤ 1	>64	≤ 0.5
11-Kleb-o_S20	≤ 0.25	≤ 0.015	≤2	≤ 0.03	16	≤ 4	≤ 0.25	≤ 8	≤ 0.25	≤ 0.5	≤ 1	32	≤ 0.5
12-Kleb-o_S21	≤ 0.25	≤ 0.015	≤2	≤ 0.03	8	≤ 4	≤ 0.25	≤ 8	≤ 0.25	≤ 0.5	≤ 1	32	≤ 0.5
K13_S11	≤ 0.25	0.03	≤2	≤ 0.03	16	≤ 4	≤ 0.25	≤ 8	≤ 0.25	≤ 0.5	≤ 1	64	2
K14_S12	0.5	0.03	≤2	≤ 0.03	16	≤ 4	≤ 0.25	≤ 8	≤ 0.25	≤ 0.5	≤ 1	32	≤ 0.5
K15_S13	0.5	0.03	≤2	≤ 0.03	8	≤ 4	≤ 0.25	≤ 8	≤ 0.25	≤ 0.5	≤ 1	8	1
K16_S14	≤ 0.25	≤ 0.015	≤2	≤ 0.03	16	≤ 4	≤ 0.25	≤ 8	≤ 0.25	≤ 0.5	≤ 1	32	≤ 0.5
K17_S15	≤ 0.25	≤ 0.015	≤2	≤ 0.03	16	≤ 4	≤ 0.25	≤ 8	≤ 0.25	≤ 0.5	≤ 1	64	1
K18_S16	0.5	0.03	≤2	≤ 0.03	8	≤ 4	≤ 0.25	≤ 8	≤ 0.25	≤ 0.5	≤ 1	64	≤ 0.5
K60_S14	≤ 0.25	≤ 0.015	≤2	≤ 0.03	8	≤ 4	≤ 0.25	≤ 8	≤ 0.25	≤ 0.5	≤ 1	> 64	≤ 0.5
K73_S8	≤ 0.25	0.03	≤2	≤ 0.03	8	≤ 4	≤ 0.25	≤ 8	≤ 0.25	≤ 0.5	≤ 1	16	1
K69_S15	≤ 0.25	≤ 0.015	≤2	≤ 0.03	16	≤ 4	≤ 0.25	≤ 8	≤ 0.25	≤ 0.5	≤ 1	64	1
K70_S16	≤ 0.25	0.03	≤2	≤ 0.03	8	≤ 4	≤ 0.25	≤ 8	≤ 0.25	≤ 0.5	≤ 1	32	≤ 0.5
K71_S6	≤ 0.25	≤ 0.015	≤2	≤ 0.03	16	≤ 4	≤ 0.25	≤ 8	≤ 0.25	≤ 0.5	≤ 1	64	≤ 0.5
K43_S3	0.5	0.06	≤2	≤ 0.03	16	≤ 4	≤ 0.25	≤ 8	≤ 0.25	≤ 0.5	≤ 1	32	≤ 0.5
K44_S4	0.5	0.03	≤2	≤ 0.03	8	≤ 4	≤ 0.25	≤ 8	≤ 0.25	≤ 0.5	≤ 1	64	≤ 0.5
KO46_S41	1	0.03	≤2	≤ 0.03	16	≤ 4	≤ 0.25	≤ 8	≤ 0.25	≤ 0.5	≤ 1	64	≤ 0.5
KO47_S42	≤ 0.25	0.03	≤2	0.06	8	≤ 4	≤ 0.25	≤ 8	≤ 0.25	≤ 0.5	4	>64	1
K48_S1	1	0.03	≤2	≤ 0.03	8	≤ 4	≤ 0.25	≤ 8	≤ 0.25	≤ 0.5	≤ 1	32	≤ 0.5
K49_S2	≤ 0.25	0.03	≤2	≤ 0.03	8	≤ 4	≤ 0.25	≤ 8	≤ 0.25	≤ 0.5	≤ 1	32	≤ 0.5
K50_S3	0.5	0.06	≤2	≤ 0.03	16	≤ 4	≤ 0.25	≤ 8	≤ 0.25	≤ 0.5	≤ 1	> 64	≤ 0.5
K51_S4	0.5	0.06	2	0.06	16	≤ 4	≤ 0.25	≤ 8	≤ 0.25	≤ 0.5	≤ 1	64	≤ 0.5
K52_S5	≤ 0.25	≤ 0.015	≤2	≤ 0.03	8	≤ 4	≤ 0.25	≤ 8	≤ 0.25	≤ 0.5	≤ 1	64	1
K53_S6	≤ 0.25	≤ 0.015	≤2	≤ 0.03	8	≤ 4	≤ 0.25	≤ 8	≤ 0.25	≤ 0.5	≤ 1	> 64	1
K61_S8	≤ 0.25	0.03	≤2	≤ 0.03	8	≤ 4	≤ 0.25	≤ 8	≤ 0.25	≤ 0.5	≤ 1	32	≤ 0.5
K62_S9	0.5	0.03	≤2	≤ 0.03	32	≤ 4	≤ 0.25	≤ 8	≤ 0.25	≤ 0.5	≤ 1	32	1
K63_S10	≤ 0.25	≤ 0.015	≤2	≤ 0.03	8	≤ 4	≤ 0.25	≤ 8	≤ 0.25	≤ 0.5	≤ 1	64	1
K64_S11	≤ 0.25	0.03	≤2	≤ 0.03	16	≤ 4	≤ 0.25	≤ 8	≤ 0.25	≤ 0.5	≤ 1	64	1
K65_S12	0.5	≤ 0.015	≤2	≤ 0.03	8	≤ 4	≤ 0.25	≤ 8	≤ 0.25	≤ 0.5	≤ 1	32	≤ 0.5
K74_S16	0.5	≤ 0.015	≤2	≤ 0.03	16	≤ 4	≤ 0.25	≤ 8	≤ 0.25	≤ 0.5	≤ 1	64	≤ 0.5

## Sheet: Supplementary Table S4
MLST results with assigned sequence types and alleles
Isolate ID	Strain species	Sequence type	MLST scheme	gapA	infB	mdh	pgi	phoE	rpoB	tonB
10-Kleb-o_S19	K. ornithinolytica	Not available	Not available	Not available	Not available	Not available	Not available	Not available	Not available	Not available
11-Kleb-o_S20	K. michiganensis	210	PubMLST	3	4	51	8	77	6	59
12-Kleb-o_S21	K. ornithinolytica	Not available	Not available	Not available	Not available	Not available	Not available	Not available	Not available	Not available
1-Kleb-o_S10	K. pasteurii	386	PubMLST	7	16	58	68	26	25	43
2-Kleb-o_S11	K. ornithinolytica	Not available	Not available	Not available	Not available	Not available	Not available	Not available	Not available	Not available
3-Kleb-o_S12	K. grimontii	377	PubMLST	4	6	19	10	46	8	31
4-Kleb-o_S13	K. michiganensis	183	PubMLST	3	4	47	8	43	3	4
5-Kleb-o_S14	K. oxytoca	37	PubMLST	1	7	1	18	4	13	15
6-Kleb-o_S15	K. oxytoca	37	PubMLST	1	7	1	18	4	13	15
7-Kleb-o_S16	K. pasteurii	387	PubMLST	17	52	38	31	6	25	91
8-Kleb-o_S17	K. grimontii	378	PubMLST	19	6	18	10	46	5	16
9-Kleb-o_S18	K. michiganensis	210	PubMLST	3	4	51	8	77	6	59
K13_S11	K. michiganensis	202	PubMLST	3	5	21	13	74	6	12
K14_S12	K. pasteurii	311	PubMLST	17	32	29	44	92	25	77
K15_S13	K. ornithinolytica	Not available	Not available	Not available	Not available	Not available	Not available	Not available	Not available	Not available
K16_S14	K. pasteurii	386	PubMLST	7	16	58	68	26	25	43
K17_S15	K. michiganensis	380	PubMLST	3	41	76	29	51	6	45
K18_S16	K. ornithinolytica	Not available	Not available	Not available	Not available	Not available	Not available	Not available	Not available	Not available
K19_S17	K. pneumoniae	3254	PubMLST	2	3	2	1	9	4	38
K35_S6	K. planticola	Not available	Not available	Not available	Not available	Not available	Not available	Not available	Not available	Not available
K36_S7	K. pneumoniae	4242	BIGSdb-Pasteur	2	1	1	3	3	4	19
K37_S8	K. pneumoniae	107	BIGSdb-Pasteur	2	1	2	17	27	1	39
K38_S9	K. pneumoniae	3254	BIGSdb-Pasteur	2	3	2	1	9	4	38
K39_S10	K. variicola subsp. variicola	5929	BIGSdb-Pasteur	16	18	43	53	50	17	67
K40_S11	K. pneumoniae	3254	BIGSdb-Pasteur	2	3	2	1	9	4	38
K41_S12	K. planticola	Not available	Not available	Not available	Not available	Not available	Not available	Not available	Not available	Not available
K42_S13	K. pneumoniae	4242	BIGSdb-Pasteur	2	1	1	3	3	4	19
KO32_S15	K. pneumoniae	4242	BIGSdb-Pasteur	2	1	1	3	3	4	19
KO33_S16	K. pneumoniae	4242	BIGSdb-Pasteur	2	1	1	3	3	4	19
KO34_S17	K. pneumoniae	4242	BIGSdb-Pasteur	2	1	1	3	3	4	19
KO46_S41	K. grimontii	377	PubMLST	4	6	19	10	46	8	31
KO47_S42	K. michiganensis	95	PubMLST	3	24	15	4	43	6	4
K-OXYT-20_S23	K. grimontii	379	PubMLST	15	6	19	10	46	7	90
K-OXYT-21_S24	K. oxytoca	18	PubMLST	1	2	2	3	2	1	2
K-OXYT-22_S25	K. oxytoca	18	PubMLST	1	2	2	3	2	1	2
K-OXYT-23_S26	K. oxytoca	18	PubMLST	1	2	2	3	2	1	2
K-OXYT-24_S27	K. oxytoca	36	PubMLST	1	7	2	15	21	1	14
K-OXYT-25_S28	K. oxytoca	18	PubMLST	1	2	2	3	2	1	2
K-OXYT-26_S29	K. oxytoca	18	PubMLST	1	2	2	3	2	1	2
K-OXYT-27_S30	K. oxytoca	18	PubMLST	1	2	2	3	2	1	2
K-OXYT-28_S31	K. oxytoca	18	PubMLST	1	2	2	3	2	1	2
K-OXYT-29_S32	K. michiganensis	381	PubMLST	26	41	40	21	20	6	25
K-PNEUM-31_S34	K. pneumoniae	4242	PubMLST	2	1	1	3	3	4	19
K43_S3	K. grimontii	378	PubMLST	19	6	18	10	46	5	16
K44_S4	K. ornithinolytica	Not available	Not available	Not available	Not available	Not available	Not available	Not available	Not available	Not available
K45_S5	K. ornithinolytica	Not available	Not available	Not available	Not available	Not available	Not available	Not available	Not available	Not available
K48_S1	K. pasteurii	387	PubMLST	17	52	38	31	6	25	91
K49_S2	K. ornithinolytica	Not available	Not available	Not available	Not available	Not available	Not available	Not available	Not available	Not available
K50_S3	K. ornithinolytica	Not available	Not available	Not available	Not available	Not available	Not available	Not available	Not available	Not available
K51_S4	K. ornithinolytica	Not available	Not available	Not available	Not available	Not available	Not available	Not available	Not available	Not available
K52_S5	K. michiganensis	95	PubMLST	3	24	15	4	43	6	4
K53_S6	K. ornithinolytica	Not available	Not available	Not available	Not available	Not available	Not available	Not available	Not available	Not available
K54_S9	K. pneumoniae	3254	PubMLST	2	3	2	1	9	4	38
K55_S10	K. pneumoniae	3254	PubMLST	2	3	2	1	9	4	38
K56_S11	K. pneumoniae	3254	PubMLST	2	3	2	1	9	4	38
K57_S12	K. pneumoniae	3254	PubMLST	2	3	2	1	9	4	38
K58_S7	K. oxytoca	36	PubMLST	1	7	2	15	21	1	14
K59_S13	K. planticola	Not available	Not available	Not available	Not available	Not available	Not available	Not available	Not available	Not available
K60_S14	K. ornithinolytica	Not available	Not available	Not available	Not available	Not available	Not available	Not available	Not available	Not available
K61_S8	K. michiganensis	95	PubMLST	3	24	15	4	43	6	4
K62_S9	K. grimontii	377	PubMLST	4	6	19	10	46	8	31
K63_S10	K. michiganensis	95	PubMLST	3	24	15	4	43	6	4
K64_S11	K. michiganensis	183	PubMLST	3	4	47	8	43	3	4
K65_S12	K. michiganensis	95	PubMLST	3	24	15	4	43	6	4
K66_S15	K. pneumoniae	3254	BIGSdb-Pasteur	2	3	2	1	9	4	38
K67_S13	K. pneumoniae	305	BIGSdb-Pasteur	2	1	2	3	8	1	39
K69_S15	K. michiganensis	380	PubMLST	3	41	76	29	51	6	45
K70_S16	K. ornithinolytica	Not available	Not available	Not available	Not available	Not available	Not available	Not available	Not available	Not available
K71_S6	K. michiganensis	380	PubMLST	3	41	76	29	51	6	45
K72_S7	K. michiganensis	50	PubMLST	3	8	8	7	10	6	7
K73_S8	K. grimontii	378	PubMLST	19	6	18	10	46	5	16
k-75_S42	K. planticola	Not available	Not available	Not available	Not available	Not available	Not available	Not available	Not available	Not available
k-76_S43	K. planticola	Not available	Not available	Not available	Not available	Not available	Not available	Not available	Not available	Not available

## Sheet: Supplementary Table S5
Pairwise allele distances from cgMLST of KpSC public and artisanal food strains harboring ST3254
	u1|SRR10376971|||||||||||	6595|02-607MBV|K._pneumoniae|Kp1__7_loci_|2014|Africa||Madagascar||Pregnant_woman|Vaginal|Carriage|	6611|02-739M-BV|K._pneumoniae|Kp1__7_loci_|2014|Africa||Madagascar||Pregnant_woman|Vaginal|Carriage|	7156|KP029|K._pneumoniae|Kp1__7_loci_|2016|Central_America_and_the_Caribbean|Pointe_à_Pitre|Guadeloupe||Human|Blood|Nosocomial|	16130||||||||||||	16227||||||||||||	16325||||||||||||	16389||||||||||||	17647||||||||||||	18582|K19_S17|K._pneumoniae||2020|Europe|Emilia-Romagna|Italy|Food|soft_cheese|stored_cheese||	18585|K38_S9|K._pneumoniae||2020|Europe|Emilia-Romagna|Italy|Food|salami|raw_meat||	18586|K40_S11|K._pneumoniae||2020|Europe|Emilia-Romagna|Italy|Food|salami|raw_salami||	18592|K54_S9|K._pneumoniae||2021|Europe|Emilia-Romagna|Italy|Food|salami|raw_salami||	18593|K55_S10|K._pneumoniae||2020|Europe|Emilia-Romagna|Italy|Food|salami|raw_meat||	18594|K56_S11|K._pneumoniae||2020|Europe|Emilia-Romagna|Italy|Environment|Environment|manhole||	18595|K57_S12|K._pneumoniae||2020|Europe|Emilia-Romagna|Italy|Environment|Environment|manhole||	18596|K66_S15|K._pneumoniae||2020|Europe|Emilia-Romagna|Italy|Environment|Environment|surfaces||
u1|SRR10376971|||||||||||	0
6595|02-607MBV|K._pneumoniae|Kp1__7_loci_|2014|Africa||Madagascar||Pregnant_woman|Vaginal|Carriage|	9	0
6611|02-739M-BV|K._pneumoniae|Kp1__7_loci_|2014|Africa||Madagascar||Pregnant_woman|Vaginal|Carriage|	10	3	0
7156|KP029|K._pneumoniae|Kp1__7_loci_|2016|Central_America_and_the_Caribbean|Pointe_à_Pitre|Guadeloupe||Human|Blood|Nosocomial|	53	50	51	0
16130||||||||||||	53	50	51	0	0
16227||||||||||||	53	50	51	1	1	0
16325||||||||||||	55	52	53	2	2	3	0
16389||||||||||||	56	52	53	4	4	3	6	0
17647||||||||||||	12	9	10	53	53	53	55	56	0
18582|K19_S17|K._pneumoniae||2020|Europe|Emilia-Romagna|Italy|Food|soft_cheese|stored_cheese||	11	8	9	51	51	51	53	54	11	0
18585|K38_S9|K._pneumoniae||2020|Europe|Emilia-Romagna|Italy|Food|salami|raw_meat||	12	9	10	53	53	53	55	56	12	3	0
18586|K40_S11|K._pneumoniae||2020|Europe|Emilia-Romagna|Italy|Food|salami|raw_salami||	11	8	9	51	51	51	53	54	11	0	3	0
18592|K54_S9|K._pneumoniae||2021|Europe|Emilia-Romagna|Italy|Food|salami|raw_salami||	11	8	9	51	51	51	53	54	11	0	3	0	0
18593|K55_S10|K._pneumoniae||2020|Europe|Emilia-Romagna|Italy|Food|salami|raw_meat||	11	8	9	51	51	51	53	54	11	0	3	0	0	0
18594|K56_S11|K._pneumoniae||2020|Europe|Emilia-Romagna|Italy|Environment|Environment|manhole||	11	8	9	51	51	51	53	54	11	0	3	0	0	0	0
18595|K57_S12|K._pneumoniae||2020|Europe|Emilia-Romagna|Italy|Environment|Environment|manhole||	11	8	9	51	51	51	53	54	11	0	3	0	0	0	0	0
18596|K66_S15|K._pneumoniae||2020|Europe|Emilia-Romagna|Italy|Environment|Environment|surfaces||	11	8	9	51	51	51	53	54	11	0	3	0	0	0	0	0	0

## Sheet: Supplementary Table S6
KoSC and KplaSC clusters (MSTclust) based on cgMLST profiles from public and artisanal food strains
Strain	Sample ID	N° of genomes	Similarity cut off	Mean silhouette
K. oxytoca	6-Kleb-o_S15; 5-Kleb-o_S14; GCF_020116545.1_2011654v1; GCF_902162875.1_25964_2_51; GCF_020118315.1_2011831v1; GCF_013750595.1_1375059v1; GCF_902158835.1_25426_7_11; GCF_902159605.1_25426_7_82	8	0.01528117	0.48980913
K. planticola	K35_S6; K59_S13; k-75_S42; k-76_S43; K41_S12; GCF_004312145.1_431214v1; GCF_002264145.1_226414v1	7	0.15218127	0.69566541

## Sheet: Supplementary Table S7
Kleborate outputs
strain	species	species_match	contig_count	N50	largest_contig	total_size	ambiguous_bases	QC_warnings	ST	virulence_score	resistance_score	num_resistance_classes	num_resistance_genes	Yersiniabactin	YbST	Colibactin	CbST	Aerobactin	AbST	Salmochelin	SmST	RmpADC	RmST	rmpA2	wzi	K_locus	K_locus_problems	K_locus_confidence	K_locus_identity	K_locus_missing_genes	O_locus	O_type	O_locus_problems	O_locus_confidence	O_locus_identity	O_locus_missing_genes	AGly_acquired	Col_acquired	Fcyn_acquired	Flq_acquired	Gly_acquired	MLS_acquired	Phe_acquired	Rif_acquired	Sul_acquired	Tet_acquired	Tgc_acquired	Tmt_acquired	Bla_acquired
10-Kleb-o_S19_L001.scf	Klebsiella (Raoultella) ornithinolytica	strong	142	302978	1152981	6126419	yes (298)	ambiguous_bases	NA	1	0	0	0	ybt unknown	0	-	0	-	0	-	0	-	0	-	-	KL66	?-+*	None	78.75%	KL66_02_cpsACP,KL66_08_wcuI,KL66_10_wckC,KL66_11_wcuD,KL66_12,KL66_16_wcqF,KL66_20_ugd	O1v1	O1	-+*	None	72.74%	O1/O2v1_03_wbbM,O1/O2v1_05_wbbN,O1/O2v1_06_wbbO,O1/O2v1_07_kfoC	-	-	-	-	-	-	-	-	-	-	-	-	-
11-Kleb-o_S20_L001.scf	Klebsiella michiganensis	strong	128	372737	753079	6309952	yes (1286)	ambiguous_bases	NA	0	1	1	1	-	0	-	0	-	0	-	0	-	0	-	-	KL107	-+*	None	76.07%	KL107_02_cpsACP,KL107_05_wzb,KL107_06_wzc,KL107_07_wbaP,KL107_08,KL107_09,KL107_10	O1/O2v1	unknown	-+*	Good	72.43%	O1/O2v1_03_wbbM,O1/O2v1_05_wbbN,O1/O2v1_07_kfoC	-	-	-	-	-	-	-	-	-	-	-	-	-
12-Kleb-o_S21_L001.scf	Klebsiella (Raoultella) ornithinolytica	strong	70	383870	1133658	5906482	yes (200)	ambiguous_bases	NA	1	0	0	0	ybt unknown	0	-	0	-	0	-	0	-	0	-	-	KL62	-+*	None	77.37%	KL62_02_cpsACP,KL62_08,KL62_09,KL62_10,KL62_11_wzy,KL62_12,KL62_13,KL62_14,KL62_15_wzx	O2v1	O2	-+*	None	72.71%	O1/O2v1_03_wbbM,O1/O2v1_05_wbbN,O1/O2v1_06_wbbO,O1/O2v1_07_kfoC	-	-	-	-	-	-	-	-	-	-	-	-	-
1-Kleb-o_S10_L001.scf	Klebsiella pasteurii	strong	104	364122	593485	6158909	yes (400)	ambiguous_bases	NA	1	1	1	1	ybt unknown	0	-	0	-	0	-	0	-	0	-	-	KL107	?-+*	None	76.84%	KL107_02_cpsACP,KL107_05_wzb,KL107_06_wzc,KL107_08,KL107_09,KL107_10	O1v1	O1	-+*	Good	72.39%	O1/O2v1_03_wbbM,O1/O2v1_05_wbbN,O1/O2v1_07_kfoC	-	-	-	-	-	-	-	-	-	-	-	-	-
2-Kleb-o_S11_L001.scf	Klebsiella (Raoultella) ornithinolytica	strong	136	335580	1152938	6116301	yes (693)	ambiguous_bases	NA	1	0	0	0	ybt unknown	0	-	0	-	0	-	0	-	0	-	-	KL66	?-+*	None	78.77%	KL66_02_cpsACP,KL66_08_wcuI,KL66_10_wckC,KL66_11_wcuD,KL66_12,KL66_16_wcqF,KL66_20_ugd	O1v1	O1	-+*	None	72.74%	O1/O2v1_03_wbbM,O1/O2v1_05_wbbN,O1/O2v1_06_wbbO,O1/O2v1_07_kfoC	-	-	-	-	-	-	-	-	-	-	-	-	-
3-Kleb-o_S12_L001.scf	Klebsiella grimontii	strong	37	538808	1496717	5892452	yes (400)	ambiguous_bases	NA	0	1	1	1	-	0	-	0	-	0	-	0	-	0	-	-	KL55	?-+*	None	74.52%	KL55_02_cpsACP,KL55_05_wzb,KL55_06_wzc,KL55_07_wcaA,KL55_08_wcaJ,KL55_09_wcpH,KL55_10_wcpI,KL55_11_wzy,KL55_12_wcpJ,KL55_13_wzx,KL55_14	O1v1	O1	-+*	Good	72.32%	O1/O2v1_03_wbbM,O1/O2v1_05_wbbN,O1/O2v1_07_kfoC	-	-	-	-	-	-	-	-	-	-	-	-	-
4-Kleb-o_S13_L001.scf	Klebsiella michiganensis	strong	134	237379	916186	6498707	yes (694)	ambiguous_bases	NA	0	1	1	1	-	0	-	0	-	0	-	0	-	0	-	-	KL70	+	Good	98.35%		O1v1	O1	-+*	Good	72.33%	O1/O2v1_03_wbbM,O1/O2v1_05_wbbN,O1/O2v1_07_kfoC	-	-	-	-	-	-	-	-	-	-	-	-	-
5-Kleb-o_S14_L001.scf	Klebsiella oxytoca	strong	82	305593	780277	6071552	yes (200)	ambiguous_bases	NA	1	1	1	1	ybt unknown	0	-	0	-	0	-	0	-	0	-	-	KL68	?+*	Low	85.84%		O3/O3a	O3/O3a	*	High	90.32%		-	-	-	-	-	-	-	-	-	-	-	-	-
6-Kleb-o_S15_L001.scf	Klebsiella oxytoca	strong	80	305559	779638	6064443	yes (497)	ambiguous_bases	NA	1	1	1	1	ybt unknown	0	-	0	-	0	-	0	-	0	-	-	KL68	?+*	Low	85.83%		O3/O3a	O3/O3a	*	High	90.32%		-	-	-	-	-	-	-	-	-	-	-	-	-
7-Kleb-o_S16_L001.scf	Klebsiella pasteurii	strong	125	217520	625041	6405614	yes (492)	ambiguous_bases	NA	1	1	2	3	ybt unknown	0	-	0	-	0	-	0	-	0	-	-	KL68	?-+*	Low	87.10%	KL68_02_cpsACP	O1v1	O1	-+*	Good	72.47%	O1/O2v1_03_wbbM,O1/O2v1_05_wbbN,O1/O2v1_07_kfoC	strA.v1;strB.v1	-	-	-	-	-	-	-	-	-	-	-	-
8-Kleb-o_S17_L001.scf	Klebsiella grimontii	strong	129	166680	397057	6174754	yes (398)	ambiguous_bases	NA	1	1	1	1	ybt unknown	0	-	0	-	0	-	0	-	0	-	-	KL137	?-+*	None	74.63%	KL137_02_cpsACP,KL137_05_wzb,KL137_06_wzc,KL137_07_wbaP,KL137_08,KL137_09,KL137_10_wbaZ,KL137_11_wcuS,KL137_12_wzx,KL137_13_wcqH,KL137_14_wclK,KL137_15_wzy,KL137_16_wcuC	O1v1	O1	?-+*	Good	72.25%	O1/O2v1_03_wbbM,O1/O2v1_05_wbbN,O1/O2v1_07_kfoC	-	-	-	-	-	-	-	-	-	-	-	-	-
9-Kleb-o_S18_L001.scf	Klebsiella michiganensis	strong	121	242250	439758	6471059	yes (592)	ambiguous_bases	NA	0	1	1	1	-	0	-	0	-	0	-	0	-	0	-	-	KL107	-+*	None	76.07%	KL107_02_cpsACP,KL107_05_wzb,KL107_06_wzc,KL107_07_wbaP,KL107_08,KL107_09,KL107_10	O1/O2v1	unknown	-+*	Good	72.43%	O1/O2v1_03_wbbM,O1/O2v1_05_wbbN,O1/O2v1_07_kfoC	-	-	-	-	-	-	-	-	-	-	-	-	-
K13_S11_L001.scf	Klebsiella michiganensis	strong	72	219485	1028771	6126263	yes (1100)	ambiguous_bases	NA	1	1	2	2	ybt unknown	0	-	0	-	0	-	0	-	0	-	-	KL68	?-+*	Low	89.41%	KL68_02_cpsACP	O1/O2v1	unknown	-+*	Good	72.11%	O1/O2v1_03_wbbM,O1/O2v1_05_wbbN,O1/O2v1_07_kfoC	aph(3')-Ia*?	-	-	-	-	-	-	-	-	-	-	-	-
K14_S12_L001.scf	Klebsiella pasteurii	strong	59	400990	1377545	6090947	yes (900)	ambiguous_bases	NA	1	1	1	1	ybt unknown	0	-	0	-	0	-	0	-	0	-	-	KL107	?-+*	None	77.06%	KL107_02_cpsACP,KL107_05_wzb,KL107_06_wzc,KL107_07_wbaP,KL107_08,KL107_09,KL107_10	O1v1	O1	-+*	Good	72.45%	O1/O2v1_03_wbbM,O1/O2v1_05_wbbN,O1/O2v1_07_kfoC	-	-	-	-	-	-	-	-	-	-	-	-	-
K15_S13_L001.scf	Klebsiella (Raoultella) ornithinolytica	strong	79	339111	1063886	5871585	yes (600)	ambiguous_bases	NA	1	0	0	0	ybt unknown	0	-	0	-	0	-	0	-	0	-	-	KL8	-+*	Good	91.41%	KL8_02_cpsACP	O2v1	O2	-+*	None	72.61%	O1/O2v1_03_wbbM,O1/O2v1_05_wbbN,O1/O2v1_06_wbbO,O1/O2v1_07_kfoC	-	-	-	-	-	-	-	-	-	-	-	-	-
K16_S14_L001.scf	Klebsiella pasteurii	strong	107	310104	593417	6154005	yes (1180)	ambiguous_bases	NA	1	1	1	1	ybt unknown	0	-	0	-	0	-	0	-	0	-	-	KL107	?-+*	None	76.84%	KL107_02_cpsACP,KL107_05_wzb,KL107_06_wzc,KL107_08,KL107_09,KL107_10	O1v1	O1	-+*	Good	72.39%	O1/O2v1_03_wbbM,O1/O2v1_05_wbbN,O1/O2v1_07_kfoC	-	-	-	-	-	-	-	-	-	-	-	-	-
K17_S15_L001.scf	Klebsiella michiganensis	strong	92	208857	719478	6449164	yes (1201)	ambiguous_bases	NA	1	1	2	2	ybt unknown	0	-	0	-	0	-	0	-	0	-	-	KL102	-+*	Good	90.23%	KL102_02_cpsACP	O2v1	O2	?-+*	Low	73.21%	O1/O2v1_03_wbbM,O1/O2v1_05_wbbN,O1/O2v1_07_kfoC	aph3-Ia.v1*?	-	-	-	-	-	-	-	-	-	-	-	-
K18_S16_L001.scf	Klebsiella (Raoultella) ornithinolytica	strong	63	314028	519348	5631309	yes (100)	ambiguous_bases	NA	1	0	0	0	ybt unknown	0	-	0	-	0	-	0	-	0	-	-	KL17	-+*	None	79.79%	KL17_02_cpsACP,KL17_08_wctR,KL17_09_wctS,KL17_10_wctT,KL17_13_wcmZ,KL17_14_wzx	O2v1	O2	-+*	None	72.61%	O1/O2v1_03_wbbM,O1/O2v1_05_wbbN,O1/O2v1_06_wbbO,O1/O2v1_07_kfoC	-	-	-	-	-	-	-	-	-	-	-	-	-
K19_S17_L001.scf	Klebsiella pneumoniae	strong	44	373277	1179354	5308148	yes (200)	ambiguous_bases	ST3254	3	0	0	0	-	0	-	0	iuc 3	43	-	0	-	0	-	wzi173	KL102	none	Very high	99.19%		O2v2	O2	none	Very high	98.44%		-	-	-	-	-	-	-	-	-	-	-	-	-
K35_S6_L001.scf	Klebsiella (Raoultella) planticola	strong	54	359195	1167561	5806256	yes (1386)	ambiguous_bases	NA	0	0	0	0	-	0	-	0	-	0	-	0	-	0	-	-	KL107	-+*	None	77.63%	KL107_02_cpsACP,KL107_05_wzb,KL107_06_wzc,KL107_07_wbaP,KL107_08,KL107_09,KL107_10	OL102	OL102	-*	None	81.71%	OL102_05_wbbL,OL102_06_rhamnan,OL102_07_wzm,OL102_08_wzt	-	-	-	-	-	-	-	-	-	-	-	-	-
K36_S7_L001.scf	Klebsiella pneumoniae	strong	35	350246	1321742	5526895	yes (300)	ambiguous_bases	ST4242	4	0	0	0	ybt 16; ICEKp12	277-3LV	-	0	iuc 3	43-1LV	-	0	-	0	-	wzi8	KL8	none	Very high	99.85%		O1v1	O1	none	Very high	98.05%		-	-	-	-	-	-	-	-	-	-	-	-	-
K37_S8_L001.scf	Klebsiella pneumoniae	strong	47	375397	642513	5498513	yes (500)	ambiguous_bases	ST107	4	0	0	0	ybt 16; ICEKp12	277-3LV	-	0	iuc 3	43	-	0	-	0	-	wzi235	KL10	*	Very high	96.71%		O1v1	O1	none	Very high	98.41%		-	-	-	-	-	-	-	-	-	-	-	-	-
K38_S9_L001.scf	Klebsiella pneumoniae	strong	45	456669	1089544	5307541	yes (887)	ambiguous_bases	ST3254	3	0	0	0	-	0	-	0	iuc 3	43	-	0	-	0	-	wzi173	KL102	none	Very high	99.19%		O2v2	O2	none	Very high	98.44%		-	-	-	-	-	-	-	-	-	-	-	-	-
K39_S10_L001.scf	Klebsiella variicola subsp. variicola	strong	33	712545	1695404	5564581	yes (600)	ambiguous_bases	ST3525-1LV	0	0	0	0	-	0	-	0	-	0	-	0	-	0	-	wzi422	KL126	+*	None	95.27%		OL103	OL103	none	Very high	96.57%		-	-	-	-	-	-	-	-	-	-	-	-	-
K40_S11_L001.scf	Klebsiella pneumoniae	strong	46	456670	1089970	5305445	yes (700)	ambiguous_bases	ST3254	3	0	0	0	-	0	-	0	iuc 3	43	-	0	-	0	-	wzi173	KL102	none	Very high	99.19%		O2v2	O2	-+	Good	98.44%	O1/O2v2_06_wbbO	-	-	-	-	-	-	-	-	-	-	-	-	-
K41_S12_L001.scf	Klebsiella (Raoultella) planticola	strong	48	371300	1167023	5807812	yes (800)	ambiguous_bases	NA	0	0	0	0	-	0	-	0	-	0	-	0	-	0	-	-	KL107	-+*	None	77.63%	KL107_02_cpsACP,KL107_05_wzb,KL107_06_wzc,KL107_07_wbaP,KL107_08,KL107_09,KL107_10	OL102	OL102	-*	None	81.71%	OL102_05_wbbL,OL102_06_rhamnan,OL102_07_wzm,OL102_08_wzt	-	-	-	-	-	-	-	-	-	-	-	-	-
K42_S13_L001.scf	Klebsiella pneumoniae	strong	34	350904	1913975	5531684	yes (800)	ambiguous_bases	ST4242	4	0	0	0	ybt 16; ICEKp12	277-3LV	-	0	iuc 3	43-1LV	-	0	-	0	-	wzi8	KL8	none	Very high	99.85%		O1v1	O1	none	Very high	98.05%		-	-	-	-	-	-	-	-	-	-	-	-	-
KO32_S15_L001.scf	Klebsiella pneumoniae	strong	36	350290	1317942	5532869	yes (300)	ambiguous_bases	ST4242	4	0	0	0	ybt 16; ICEKp12	277-3LV	-	0	iuc 3	43-1LV	-	0	-	0	-	wzi8	KL8	none	Very high	99.85%		O1v1	O1	none	Very high	98.05%		-	-	-	-	-	-	-	-	-	-	-	-	-
KO33_S16_L001.scf	Klebsiella pneumoniae	strong	37	321069	1083465	5533122	yes (300)	ambiguous_bases	ST4242	4	0	0	0	ybt 16; ICEKp12	277-3LV	-	0	iuc 3	43-1LV	-	0	-	0	-	wzi8	KL8	none	Very high	99.85%		O1v1	O1	none	Very high	98.05%		-	-	-	-	-	-	-	-	-	-	-	-	-
KO34_S17_L001.scf	Klebsiella pneumoniae	strong	37	350251	1321048	5532623	yes (600)	ambiguous_bases	ST4242	4	0	0	0	ybt 16; ICEKp12	277-3LV	-	0	iuc 3	43-1LV	-	0	-	0	-	wzi8	KL8	none	Very high	99.85%		O1v1	O1	none	Very high	98.05%		-	-	-	-	-	-	-	-	-	-	-	-	-
KO46_S41_L001.scf	Klebsiella grimontii	strong	63	429878	1109235	5941232	yes (491)	ambiguous_bases	NA	0	1	1	1	-	0	-	0	-	0	-	0	-	0	-	-	KL55	?-+*	None	74.52%	KL55_02_cpsACP,KL55_05_wzb,KL55_06_wzc,KL55_07_wcaA,KL55_08_wcaJ,KL55_09_wcpH,KL55_10_wcpI,KL55_11_wzy,KL55_12_wcpJ,KL55_13_wzx,KL55_14	O1v1	O1	-+*	Good	72.32%	O1/O2v1_03_wbbM,O1/O2v1_05_wbbN,O1/O2v1_07_kfoC	-	-	-	-	-	-	-	-	-	-	-	-	-
KO47_S42_L001.scf	Klebsiella michiganensis	strong	74	315506	1287721	5959329	yes (110)	ambiguous_bases	NA	0	1	1	1	-	0	-	0	-	0	-	0	-	0	-	-	KL152	none	Very high	98.26%		O1v1	O1	-+*	Good	72.12%	O1/O2v1_03_wbbM,O1/O2v1_05_wbbN,O1/O2v1_07_kfoC	-	-	-	-	-	-	-	-	-	-	-	-	-
K-OXYT-20_S23_L001.scf	Klebsiella grimontii	strong	41	670337	1820281	5709589	yes (495)	ambiguous_bases	NA	1	1	1	1	ybt unknown	0	-	0	-	0	-	0	-	0	-	-	KL109	-+*	Good	91.38%	KL109_02_cpsACP	O1v1	O1	-+*	Good	72.31%	O1/O2v1_03_wbbM,O1/O2v1_05_wbbN,O1/O2v1_07_kfoC	-	-	-	-	-	-	-	-	-	-	-	-	-
K-OXYT-21_S24_L001.scf	Klebsiella oxytoca	strong	57	495247	1240085	5763409	yes (591)	ambiguous_bases	NA	1	1	1	1	ybt unknown	0	-	0	-	0	-	0	-	0	-	wzi531	KL74	?-+	Good	99.46%	KL74_18_manB	OL104	OL104	?-	Good	99.24%	OL104_02_manB	-	-	-	-	-	-	-	-	-	-	-	-	-
K-OXYT-22_S25_L001.scf	Klebsiella oxytoca	strong	53	523204	1198095	5765568	yes (493)	ambiguous_bases	NA	1	1	1	1	ybt unknown	0	-	0	-	0	-	0	-	0	-	wzi531	KL74	?-+	Good	99.46%	KL74_18_manB	OL104	OL104	?-	Good	99.24%	OL104_02_manB	-	-	-	-	-	-	-	-	-	-	-	-	-
K-OXYT-23_S26_L001.scf	Klebsiella oxytoca	strong	46	523086	1033730	5770465	yes (500)	ambiguous_bases	NA	1	1	1	1	ybt unknown	0	-	0	-	0	-	0	-	0	-	wzi531	KL74	?	Good	99.33%		OL104	OL104	none	Very high	99.16%		-	-	-	-	-	-	-	-	-	-	-	-	-
K-OXYT-24_S27_L001.scf	Klebsiella oxytoca	strong	79	288638	828097	5908246	yes (300)	ambiguous_bases	NA	1	1	1	1	ybt unknown	0	-	0	-	0	-	0	-	0	-	-	KL68	?+*	Low	85.81%		O5	O5	*	High	81.65%		-	-	-	-	-	-	-	-	-	-	-	-	-
K-OXYT-25_S28_L001.scf	Klebsiella oxytoca	strong	39	558865	1401457	5761865	yes (400)	ambiguous_bases	NA	1	1	1	1	ybt unknown	0	-	0	-	0	-	0	-	0	-	wzi531	KL74	none	Very high	99.47%		OL104	OL104	none	Very high	99.16%		-	-	-	-	-	-	-	-	-	-	-	-	-
K-OXYT-26_S29_L001.scf	Klebsiella oxytoca	strong	53	496700	1142828	5753793	yes (499)	ambiguous_bases	NA	1	1	1	1	ybt unknown	0	-	0	-	0	-	0	-	0	-	wzi531	KL74	none	Very high	99.47%		OL104	OL104	?	Good	99.18%		-	-	-	-	-	-	-	-	-	-	-	-	-
K-OXYT-27_S30_L001.scf	Klebsiella oxytoca	strong	53	370917	1197642	5762679	yes (699)	ambiguous_bases	NA	1	1	1	1	ybt unknown	0	-	0	-	0	-	0	-	0	-	wzi531	KL74	none	Very high	99.47%		OL104	OL104	?	Good	99.18%		-	-	-	-	-	-	-	-	-	-	-	-	-
K-OXYT-28_S31_L001.scf	Klebsiella oxytoca	strong	280	358512	1142361	6158269	yes (149)	ambiguous_bases	NA	1	1	1	1	ybt unknown	0	-	0	-	0	-	0	-	0	-	wzi531	KL74	?-	Good	99.46%	KL74_17_manC,KL74_18_manB	OL104	OL104	?-	Good	99.25%	OL104_01_manC,OL104_02_manB	-	-	-	-	-	-	-	-	-	-	-	-	-
K-OXYT-29_S32_L001.scf	Klebsiella michiganensis	strong	77	243218	534215	6173460	yes (691)	ambiguous_bases	NA	1	1	2	2	ybt unknown	0	-	0	-	0	-	0	-	0	-	-	KL149	?-+*	None	75.58%	KL149_02_cpsACP,KL149_05_wzb,KL149_08,KL149_09,KL149_10_wzx,KL149_11,KL149_12,KL149_13,KL149_14	O1v1	O1	-+*	Good	72.10%	O1/O2v1_03_wbbM,O1/O2v1_05_wbbN,O1/O2v1_07_kfoC	aph3-Ia.v1*	-	-	-	-	-	-	-	-	-	-	-	-
K-PNEUM-31_S34_L001.scf	Klebsiella pneumoniae	strong	53	282418	558569	5528370	yes (596)	ambiguous_bases	ST4242	4	0	0	0	ybt 16; ICEKp12	277-3LV	-	0	iuc 3	43-1LV	-	0	-	0	-	wzi8	KL8	none	Very high	99.85%		O1v1	O1	none	Very high	98.05%		-	-	-	-	-	-	-	-	-	-	-	-	-
K43_S3_L001.scf	Klebsiella grimontii	strong	114	161990	397712	6053401	yes (199)	ambiguous_bases	NA	1	1	1	1	ybt unknown	0	-	0	-	0	-	0	-	0	-	-	KL137	?-+*	None	74.63%	KL137_02_cpsACP,KL137_05_wzb,KL137_06_wzc,KL137_07_wbaP,KL137_08,KL137_09,KL137_10_wbaZ,KL137_11_wcuS,KL137_12_wzx,KL137_13_wcqH,KL137_14_wclK,KL137_15_wzy,KL137_16_wcuC	O1v1	O1	?-+*	Good	72.25%	O1/O2v1_03_wbbM,O1/O2v1_05_wbbN,O1/O2v1_07_kfoC	-	-	-	-	-	-	-	-	-	-	-	-	-
K44_S4_L001.scf	Klebsiella (Raoultella) ornithinolytica	strong	60	314028	746812	5631397	yes (400)	ambiguous_bases	NA	1	0	0	0	ybt unknown	0	-	0	-	0	-	0	-	0	-	-	KL17	-+*	None	79.79%	KL17_02_cpsACP,KL17_08_wctR,KL17_09_wctS,KL17_10_wctT,KL17_13_wcmZ,KL17_14_wzx	O2v1	O2	-+*	None	72.61%	O1/O2v1_03_wbbM,O1/O2v1_05_wbbN,O1/O2v1_06_wbbO,O1/O2v1_07_kfoC	-	-	-	-	-	-	-	-	-	-	-	-	-
K45_S5_L001.scf	Klebsiella (Raoultella) ornithinolytica	strong	63	314027	962449	5636581	yes (300)	ambiguous_bases	NA	1	0	0	0	ybt unknown	0	-	0	-	0	-	0	-	0	-	-	KL17	-+*	None	79.79%	KL17_02_cpsACP,KL17_08_wctR,KL17_09_wctS,KL17_10_wctT,KL17_13_wcmZ,KL17_14_wzx	O2v1	O2	-+*	None	72.61%	O1/O2v1_03_wbbM,O1/O2v1_05_wbbN,O1/O2v1_06_wbbO,O1/O2v1_07_kfoC	-	-	-	-	-	-	-	-	-	-	-	-	-
K48_S1_L001.scf	Klebsiella pasteurii	strong	112	179087	516393	6377808	yes (794)	ambiguous_bases	NA	1	1	3	4	ybt unknown	0	-	0	-	0	-	0	-	0	-	-	KL68	?-+*	Low	87.10%	KL68_02_cpsACP	O1v1	O1	-+*	Good	72.47%	O1/O2v1_03_wbbM,O1/O2v1_05_wbbN,O1/O2v1_07_kfoC	strA.v1;strB.v1	-	-	-	-	-	-	-	sul2	-	-	-	-
K49_S2_L001.scf	Klebsiella (Raoultella) ornithinolytica	strong	68	292474	962259	5637363	yes (1100)	ambiguous_bases	NA	1	0	0	0	ybt unknown	0	-	0	-	0	-	0	-	0	-	-	KL17	-+*	None	79.79%	KL17_02_cpsACP,KL17_08_wctR,KL17_09_wctS,KL17_10_wctT,KL17_13_wcmZ,KL17_14_wzx	O2v1	O2	-+*	None	72.61%	O1/O2v1_03_wbbM,O1/O2v1_05_wbbN,O1/O2v1_06_wbbO,O1/O2v1_07_kfoC	-	-	-	-	-	-	-	-	-	-	-	-	-
K50_S3_L001.scf	Klebsiella (Raoultella) ornithinolytica	strong	61	314619	962651	5632902	yes (1084)	ambiguous_bases	NA	1	0	0	0	ybt unknown	0	-	0	-	0	-	0	-	0	-	-	KL17	-+*	None	79.79%	KL17_02_cpsACP,KL17_08_wctR,KL17_09_wctS,KL17_10_wctT,KL17_13_wcmZ,KL17_14_wzx	O2v1	O2	-+*	None	72.61%	O1/O2v1_03_wbbM,O1/O2v1_05_wbbN,O1/O2v1_06_wbbO,O1/O2v1_07_kfoC	-	-	-	-	-	-	-	-	-	-	-	-	-
K51_S4_L001.scf	Klebsiella (Raoultella) ornithinolytica	strong	61	297065	962273	5636366	yes (600)	ambiguous_bases	NA	1	0	0	0	ybt unknown	0	-	0	-	0	-	0	-	0	-	-	KL17	-+*	None	79.79%	KL17_02_cpsACP,KL17_08_wctR,KL17_09_wctS,KL17_10_wctT,KL17_13_wcmZ,KL17_14_wzx	O2v1	O2	-+*	None	72.61%	O1/O2v1_03_wbbM,O1/O2v1_05_wbbN,O1/O2v1_06_wbbO,O1/O2v1_07_kfoC	-	-	-	-	-	-	-	-	-	-	-	-	-
K52_S5_L001.scf	Klebsiella michiganensis	strong	64	315506	1064325	5964943	yes (295)	ambiguous_bases	NA	0	1	1	1	-	0	-	0	-	0	-	0	-	0	-	-	KL152	none	Very high	98.26%		O1v1	O1	-+*	Good	72.12%	O1/O2v1_03_wbbM,O1/O2v1_05_wbbN,O1/O2v1_07_kfoC	-	-	-	-	-	-	-	-	-	-	-	-	-
K53_S6_L001.scf	Klebsiella (Raoultella) ornithinolytica	strong	92	316489	908608	5869687	yes (1291)	ambiguous_bases	NA	1	0	0	0	ybt unknown	0	-	0	-	0	-	0	-	0	-	-	KL8	-+*	Good	91.41%	KL8_02_cpsACP	O2v1	O2	-+*	None	72.61%	O1/O2v1_03_wbbM,O1/O2v1_05_wbbN,O1/O2v1_06_wbbO,O1/O2v1_07_kfoC	-	-	-	-	-	-	-	-	-	-	-	-	-
K54_S9_L001.scf	Klebsiella pneumoniae	strong	49	385773	1237541	5311050	yes (300)	ambiguous_bases	ST3254	3	0	0	0	-	0	-	0	iuc 3	43	-	0	-	0	-	wzi173	KL102	none	Very high	99.19%		O2v2	O2	none	Very high	98.44%		-	-	-	-	-	-	-	-	-	-	-	-	-
K55_S10_L001.scf	Klebsiella pneumoniae	strong	44	487282	1129985	5309444	yes (100)	ambiguous_bases	ST3254	3	0	0	0	-	0	-	0	iuc 3	43	-	0	-	0	-	wzi173	KL102	none	Very high	99.19%		O2v2	O2	none	Very high	98.44%		-	-	-	-	-	-	-	-	-	-	-	-	-
K56_S11_L001.scf	Klebsiella pneumoniae	strong	45	385464	1236841	5308597	yes (200)	ambiguous_bases	ST3254	3	0	0	0	-	0	-	0	iuc 3	43	-	0	-	0	-	wzi173	KL102	none	Very high	99.19%		O2v2	O2	none	Very high	98.44%		-	-	-	-	-	-	-	-	-	-	-	-	-
K57_S12_L001.scf	Klebsiella pneumoniae	strong	42	378478	1236722	5306024	yes (200)	ambiguous_bases	ST3254	3	0	0	0	-	0	-	0	iuc 3	43	-	0	-	0	-	wzi173	KL102	none	Very high	99.19%		O2v2	O2	none	Very high	98.44%		-	-	-	-	-	-	-	-	-	-	-	-	-
K58_S7_L001.scf	Klebsiella oxytoca	strong	71	267164	759063	5897321	yes (100)	ambiguous_bases	NA	1	1	1	1	ybt unknown	0	-	0	-	0	-	0	-	0	-	-	KL68	?+*	Low	85.81%		O5	O5	*	High	81.65%		-	-	-	-	-	-	-	-	-	-	-	-	-
K59_S13_L001.scf	Klebsiella (Raoultella) planticola	strong	44	495326	1955515	5809657	yes (394)	ambiguous_bases	NA	0	0	0	0	-	0	-	0	-	0	-	0	-	0	-	-	KL107	-+*	None	77.61%	KL107_02_cpsACP,KL107_05_wzb,KL107_06_wzc,KL107_07_wbaP,KL107_08,KL107_09,KL107_10	OL102	OL102	-*	None	81.50%	OL102_05_wbbL,OL102_06_rhamnan,OL102_07_wzm,OL102_08_wzt	-	-	-	-	-	-	-	-	-	-	-	-	-
K60_S14_L001.scf	Klebsiella (Raoultella) ornithinolytica	strong	72	1140929	2037672	5821485	yes (593)	ambiguous_bases	NA	1	0	0	0	ybt unknown	0	-	0	-	0	-	0	-	0	-	-	KL107	-+*	None	78.94%	KL107_02_cpsACP,KL107_05_wzb,KL107_06_wzc,KL107_07_wbaP,KL107_08,KL107_09,KL107_10	O2v1	O2	-+*	None	72.77%	O1/O2v1_03_wbbM,O1/O2v1_05_wbbN,O1/O2v1_06_wbbO,O1/O2v1_07_kfoC	-	-	-	-	-	-	-	-	-	-	-	-	-
K61_S8_L001.scf	Klebsiella michiganensis	strong	63	289193	960382	5965085	yes (199)	ambiguous_bases	NA	0	1	1	1	-	0	-	0	-	0	-	0	-	0	-	-	KL152	none	Very high	98.26%		O1v1	O1	-+*	Good	72.12%	O1/O2v1_03_wbbM,O1/O2v1_05_wbbN,O1/O2v1_07_kfoC	-	-	-	-	-	-	-	-	-	-	-	-	-
K62_S9_L001.scf	Klebsiella grimontii	strong	42	459001	1082300	5928915	yes (396)	ambiguous_bases	NA	0	1	1	1	-	0	-	0	-	0	-	0	-	0	-	-	KL55	?-+*	None	74.59%	KL55_02_cpsACP,KL55_05_wzb,KL55_06_wzc,KL55_07_wcaA,KL55_08_wcaJ,KL55_09_wcpH,KL55_10_wcpI,KL55_11_wzy,KL55_12_wcpJ,KL55_13_wzx,KL55_14	O1v1	O1	-+*	Good	72.32%	O1/O2v1_03_wbbM,O1/O2v1_05_wbbN,O1/O2v1_07_kfoC	-	-	-	-	-	-	-	-	-	-	-	-	-
K63_S10_L001.scf	Klebsiella michiganensis	strong	58	334305	1060363	5963559	no	-	NA	0	1	1	1	-	0	-	0	-	0	-	0	-	0	-	-	KL152	none	Very high	98.26%		O1v1	O1	-+*	Good	72.12%	O1/O2v1_03_wbbM,O1/O2v1_05_wbbN,O1/O2v1_07_kfoC	-	-	-	-	-	-	-	-	-	-	-	-	-
K64_S11_L001.scf	Klebsiella michiganensis	strong	136	243788	915932	6460551	yes (798)	ambiguous_bases	NA	0	1	1	1	-	0	-	0	-	0	-	0	-	0	-	-	KL70	+	Good	98.35%		O1v1	O1	-+*	Good	72.33%	O1/O2v1_03_wbbM,O1/O2v1_05_wbbN,O1/O2v1_07_kfoC	-	-	-	-	-	-	-	-	-	-	-	-	-
K65_S12_L001.scf	Klebsiella michiganensis	strong	62	291659	1060461	5963189	yes (596)	ambiguous_bases	NA	0	1	1	1	-	0	-	0	-	0	-	0	-	0	-	-	KL152	none	Very high	98.26%		O1v1	O1	-+*	Good	72.12%	O1/O2v1_03_wbbM,O1/O2v1_05_wbbN,O1/O2v1_07_kfoC	-	-	-	-	-	-	-	-	-	-	-	-	-
K66_S15_L001.scf	Klebsiella pneumoniae	strong	47	456821	1236692	5309460	yes (400)	ambiguous_bases	ST3254	3	0	0	0	-	0	-	0	iuc 3	43	-	0	-	0	-	wzi173	KL102	none	Very high	99.19%		O2v2	O2	none	Very high	98.44%		-	-	-	-	-	-	-	-	-	-	-	-	-
K67_S13_L001.scf	Klebsiella pneumoniae	strong	50	420315	695906	5418586	yes (200)	ambiguous_bases	ST305	3	0	0	0	-	0	-	0	iuc 3	43-1LV	-	0	-	0	-	wzi433	KL35	none	Very high	99.33%		O1v1	O1	none	Very high	98.05%		-	-	-	-	-	-	-	-	-	-	-	-	-
K69_S15_L001.scf	Klebsiella michiganensis	strong	76	331626	717166	6449668	yes (1783)	ambiguous_bases	NA	1	1	2	2	ybt unknown	0	-	0	-	0	-	0	-	0	-	-	KL102	-+*	Good	90.23%	KL102_02_cpsACP	O2v1	O2	?-+*	Low	73.21%	O1/O2v1_03_wbbM,O1/O2v1_05_wbbN,O1/O2v1_07_kfoC	aph3-Ia.v1*?	-	-	-	-	-	-	-	-	-	-	-	-
K70_S16_L001.scf	Klebsiella (Raoultella) ornithinolytica	strong	86	339067	880031	5869616	yes (297)	ambiguous_bases	NA	1	0	0	0	ybt unknown	0	-	0	-	0	-	0	-	0	-	-	KL8	-+*	Good	91.41%	KL8_02_cpsACP	O2v1	O2	-+*	None	72.61%	O1/O2v1_03_wbbM,O1/O2v1_05_wbbN,O1/O2v1_06_wbbO,O1/O2v1_07_kfoC	-	-	-	-	-	-	-	-	-	-	-	-	-
K71_S6_L001.scf	Klebsiella michiganensis	strong	64	331670	717452	6451413	yes (696)	ambiguous_bases	NA	1	1	2	2	ybt unknown	0	-	0	-	0	-	0	-	0	-	-	KL102	-+*	Good	90.23%	KL102_02_cpsACP	O2v1	O2	?-+*	Low	73.21%	O1/O2v1_03_wbbM,O1/O2v1_05_wbbN,O1/O2v1_07_kfoC	aph3-Ia.v1*?	-	-	-	-	-	-	-	-	-	-	-	-
K72_S7_L001.scf	Klebsiella michiganensis	strong	65	457828	831926	6163218	yes (500)	ambiguous_bases	NA	1	1	2	2	ybt unknown	0	-	0	-	0	-	0	-	0	-	-	KL131	-+*	None	74.31%	KL131_02_cpsACP,KL131_05_wzb,KL131_06_wzc,KL131_08_wcaA,KL131_09_rmlB,KL131_10_rmlA,KL131_11_rmlC,KL131_12_rmlD,KL131_13_wcpI,KL131_14_wzx,KL131_15_wckG,KL131_16,KL131_17_wzy,KL131_18_wclI,KL131_19	O1v1	O1	?-+*	Low	73.01%	O1/O2v1_03_wbbM,O1/O2v1_05_wbbN,O1/O2v1_07_kfoC	aph(3')-Ia*?	-	-	-	-	-	-	-	-	-	-	-	-
K73_S8_L001.scf	Klebsiella grimontii	strong	133	165624	396628	6211824	yes (100)	ambiguous_bases	NA	1	1	1	1	ybt unknown	0	-	0	-	0	-	0	-	0	-	-	KL137	?-+*	None	74.62%	KL137_02_cpsACP,KL137_05_wzb,KL137_06_wzc,KL137_07_wbaP,KL137_08,KL137_09,KL137_10_wbaZ,KL137_11_wcuS,KL137_12_wzx,KL137_13_wcqH,KL137_14_wclK,KL137_15_wzy,KL137_16_wcuC	O1v1	O1	?-+*	Good	72.25%	O1/O2v1_03_wbbM,O1/O2v1_05_wbbN,O1/O2v1_07_kfoC	-	-	-	-	-	-	-	-	-	-	-	-	-
k-75_S42_L001.scf	Klebsiella (Raoultella) planticola	strong	52	495324	1167460	5806062	yes (794)	ambiguous_bases	NA	0	0	0	0	-	0	-	0	-	0	-	0	-	0	-	-	KL107	-+*	None	77.77%	KL107_02_cpsACP,KL107_05_wzb,KL107_06_wzc,KL107_07_wbaP,KL107_08,KL107_09,KL107_10	OL102	OL102	-*	None	81.71%	OL102_05_wbbL,OL102_06_rhamnan,OL102_07_wzm,OL102_08_wzt	-	-	-	-	-	-	-	-	-	-	-	-	-
k-76_S43_L001.scf	Klebsiella (Raoultella) planticola	strong	48	371565	1167897	5803733	yes (794)	ambiguous_bases	NA	0	0	0	0	-	0	-	0	-	0	-	0	-	0	-	-	KL107	-+*	None	77.77%	KL107_02_cpsACP,KL107_05_wzb,KL107_06_wzc,KL107_07_wbaP,KL107_08,KL107_09,KL107_10	OL102	OL102	-*	None	81.71%	OL102_05_wbbL,OL102_06_rhamnan,OL102_07_wzm,OL102_08_wzt	-	-	-	-	-	-	-	-	-	-	-	-	-
[truncated: 58 more columns]

## Sheet: Supplementary Table S8
Molecular typing and mobility background of the plasmid encoded iuc3 locus
Sample ID	Node	Gene name	% gene identity	Product	Plasmid ID	Plasmid size	GC content	Rep type(s)	pMLST	Predicted mobility	Mash neighbor identification
K19_S17	NODE_11_covk_14.381575_covr_51.757_cutoff_33	iucA	88.47	(iucA) aerobactin siderophore biosynthesis protein IucD [Aerobactin (VF0229)] [Escherichia coli CFT073]	AA454	163367	5.03e+16	IncFIB,IncFII	FIIK_10	conjugative	Klebsiella pneumoniae
K19_S17	NODE_11_covk_14.381575_covr_51.757_cutoff_33	iucB	92.83	(iucB) aerobactin synthesis protein IucB [Aerobactin (VF0123)] [Shigella flexneri 2a str. 301]	AA454	163367	5.03e+16	IncFIB,IncFII	FIIK_10	conjugative	Klebsiella pneumoniae
K19_S17	NODE_11_covk_14.381575_covr_51.757_cutoff_33	iucC	90.71	(iucC) aerobactin siderophore biosynthesis protein IucC [Aerobactin (VF0229)] [Escherichia coli CFT073]	AA454	163367	5.03e+16	IncFIB,IncFII	FIIK_10	conjugative	Klebsiella pneumoniae
K19_S17	NODE_11_covk_14.381575_covr_51.757_cutoff_33	iucD	78.00	(iucD) aerobactin synthesis protein IucC lysine 6-monooxygenase [Aerobactin (VF0123)] [Shigella flexneri 2a str. 301]	AA454	163367	5.03e+16	IncFIB,IncFII	FIIK_10	conjugative	Klebsiella pneumoniae
K19_S17	NODE_11_covk_14.381575_covr_51.757_cutoff_33	iutA	86.72	(iutA) ferric aerobactin receptor precusor IutA [Aerobactin (VF0229)] [Escherichia coli CFT073]	AA454	163367	5.03e+16	IncFIB,IncFII	FIIK_10	conjugative	Klebsiella pneumoniae
K36_S7	NODE_12_covk_17.745543_covr_53.547_cutoff_32	iutA	86.68	(iutA) ferric aerobactin receptor precusor IutA [Aerobactin (VF0229)] [Escherichia coli CFT073]	AA454	165797	5060000000000000	IncFIB,IncFII	FIIK_2	conjugative	Klebsiella pneumoniae
K36_S7	NODE_12_covk_17.745543_covr_53.547_cutoff_32	iucD	78.00	(iucD) aerobactin synthesis protein IucC lysine 6-monooxygenase [Aerobactin (VF0123)] [Shigella flexneri 2a str. 301]	AA454	165797	5060000000000000	IncFIB,IncFII	FIIK_2	conjugative	Klebsiella pneumoniae
K36_S7	NODE_12_covk_17.745543_covr_53.547_cutoff_32	iucC	90.71	(iucC) aerobactin siderophore biosynthesis protein IucC [Aerobactin (VF0229)] [Escherichia coli CFT073]	AA454	165797	5060000000000000	IncFIB,IncFII	FIIK_2	conjugative	Klebsiella pneumoniae
K36_S7	NODE_12_covk_17.745543_covr_53.547_cutoff_32	iucB	92.83	(iucB) aerobactin synthesis protein IucB [Aerobactin (VF0123)] [Shigella flexneri 2a str. 301]	AA454	165797	5060000000000000	IncFIB,IncFII	FIIK_2	conjugative	Klebsiella pneumoniae
K36_S7	NODE_12_covk_17.745543_covr_53.547_cutoff_32	iucA	88.47	(iucA) aerobactin siderophore biosynthesis protein IucD [Aerobactin (VF0229)] [Escherichia coli CFT073]	AA454	165797	5060000000000000	IncFIB,IncFII	FIIK_2	conjugative	Klebsiella pneumoniae
K37_S8	NODE_13_covk_15.184211_covr_51.724_cutoff_32	iucA	88.47	(iucA) aerobactin siderophore biosynthesis protein IucD [Aerobactin (VF0229)] [Escherichia coli CFT073]	AA454	162015	5.03e+16	IncFIB,IncFII	FIIK_10	conjugative	Klebsiella pneumoniae
K37_S8	NODE_13_covk_15.184211_covr_51.724_cutoff_32	iucB	92.83	(iucB) aerobactin synthesis protein IucB [Aerobactin (VF0123)] [Shigella flexneri 2a str. 301]	AA454	162015	5.03e+16	IncFIB,IncFII	FIIK_10	conjugative	Klebsiella pneumoniae
K37_S8	NODE_13_covk_15.184211_covr_51.724_cutoff_32	iucC	90.71	(iucC) aerobactin siderophore biosynthesis protein IucC [Aerobactin (VF0229)] [Escherichia coli CFT073]	AA454	162015	5.03e+16	IncFIB,IncFII	FIIK_10	conjugative	Klebsiella pneumoniae
K37_S8	NODE_13_covk_15.184211_covr_51.724_cutoff_32	iucD	78.00	(iucD) aerobactin synthesis protein IucC lysine 6-monooxygenase [Aerobactin (VF0123)] [Shigella flexneri 2a str. 301]	AA454	162015	5.03e+16	IncFIB,IncFII	FIIK_10	conjugative	Klebsiella pneumoniae
K37_S8	NODE_13_covk_15.184211_covr_51.724_cutoff_32	iutA	86.72	(iutA) ferric aerobactin receptor precusor IutA [Aerobactin (VF0229)] [Escherichia coli CFT073]	AA454	162015	5.03e+16	IncFIB,IncFII	FIIK_10	conjugative	Klebsiella pneumoniae
K38_S9	NODE_10_covk_13.187534_covr_32.208_cutoff_14	iutA	86.72	(iutA) ferric aerobactin receptor precusor IutA [Aerobactin (VF0229)] [Escherichia coli CFT073]	AA454	162921	5.03e+16	IncFIB,IncFII	FIIK_10	conjugative	Klebsiella pneumoniae
K38_S9	NODE_10_covk_13.187534_covr_32.208_cutoff_14	iucD	78.00	(iucD) aerobactin synthesis protein IucC lysine 6-monooxygenase [Aerobactin (VF0123)] [Shigella flexneri 2a str. 301]	AA454	162921	5.03e+16	IncFIB,IncFII	FIIK_10	conjugative	Klebsiella pneumoniae
K38_S9	NODE_10_covk_13.187534_covr_32.208_cutoff_14	iucC	90.71	(iucC) aerobactin siderophore biosynthesis protein IucC [Aerobactin (VF0229)] [Escherichia coli CFT073]	AA454	162921	5.03e+16	IncFIB,IncFII	FIIK_10	conjugative	Klebsiella pneumoniae
K38_S9	NODE_10_covk_13.187534_covr_32.208_cutoff_14	iucB	92.83	(iucB) aerobactin synthesis protein IucB [Aerobactin (VF0123)] [Shigella flexneri 2a str. 301]	AA454	162921	5.03e+16	IncFIB,IncFII	FIIK_10	conjugative	Klebsiella pneumoniae
K38_S9	NODE_10_covk_13.187534_covr_32.208_cutoff_14	iucA	88.47	(iucA) aerobactin siderophore biosynthesis protein IucD [Aerobactin (VF0229)] [Escherichia coli CFT073]	AA454	162921	5.03e+16	IncFIB,IncFII	FIIK_10	conjugative	Klebsiella pneumoniae
K40_S11	NODE_10_covk_12.062796_covr_38.317_cutoff_31	iutA	86.72	(iutA) ferric aerobactin receptor precusor IutA [Aerobactin (VF0229)] [Escherichia coli CFT073]	AA454	163585	5030000000000000	IncFIB,IncFII	FIIK_10	conjugative	Klebsiella pneumoniae
K40_S11	NODE_10_covk_12.062796_covr_38.317_cutoff_31	iucD	78.00	(iucD) aerobactin synthesis protein IucC lysine 6-monooxygenase [Aerobactin (VF0123)] [Shigella flexneri 2a str. 301]	AA454	163585	5030000000000000	IncFIB,IncFII	FIIK_10	conjugative	Klebsiella pneumoniae
K40_S11	NODE_10_covk_12.062796_covr_38.317_cutoff_31	iucC	90.71	(iucC) aerobactin siderophore biosynthesis protein IucC [Aerobactin (VF0229)] [Escherichia coli CFT073]	AA454	163585	5030000000000000	IncFIB,IncFII	FIIK_10	conjugative	Klebsiella pneumoniae
K40_S11	NODE_10_covk_12.062796_covr_38.317_cutoff_31	iucB	92.83	(iucB) aerobactin synthesis protein IucB [Aerobactin (VF0123)] [Shigella flexneri 2a str. 301]	AA454	163585	5030000000000000	IncFIB,IncFII	FIIK_10	conjugative	Klebsiella pneumoniae
K40_S11	NODE_10_covk_12.062796_covr_38.317_cutoff_31	iucA	88.47	(iucA) aerobactin siderophore biosynthesis protein IucD [Aerobactin (VF0229)] [Escherichia coli CFT073]	AA454	163585	5030000000000000	IncFIB,IncFII	FIIK_10	conjugative	Klebsiella pneumoniae
K42_S13	NODE_11_covk_17.246843_covr_56.158_cutoff_27	iucA	88.47	(iucA) aerobactin siderophore biosynthesis protein IucD [Aerobactin (VF0229)] [Escherichia coli CFT073]	AA454	166911	5060000000000000	IncFIB,IncFII	FIIK_2	conjugative	Klebsiella pneumoniae
K42_S13	NODE_11_covk_17.246843_covr_56.158_cutoff_27	iucB	92.83	(iucB) aerobactin synthesis protein IucB [Aerobactin (VF0123)] [Shigella flexneri 2a str. 301]	AA454	166911	5060000000000000	IncFIB,IncFII	FIIK_2	conjugative	Klebsiella pneumoniae
K42_S13	NODE_11_covk_17.246843_covr_56.158_cutoff_27	iucC	90.71	(iucC) aerobactin siderophore biosynthesis protein IucC [Aerobactin (VF0229)] [Escherichia coli CFT073]	AA454	166911	5060000000000000	IncFIB,IncFII	FIIK_2	conjugative	Klebsiella pneumoniae
K42_S13	NODE_11_covk_17.246843_covr_56.158_cutoff_27	iucD	78.00	(iucD) aerobactin synthesis protein IucC lysine 6-monooxygenase [Aerobactin (VF0123)] [Shigella flexneri 2a str. 301]	AA454	166911	5060000000000000	IncFIB,IncFII	FIIK_2	conjugative	Klebsiella pneumoniae
K42_S13	NODE_11_covk_17.246843_covr_56.158_cutoff_27	iutA	86.68	(iutA) ferric aerobactin receptor precusor IutA [Aerobactin (VF0229)] [Escherichia coli CFT073]	AA454	166911	5060000000000000	IncFIB,IncFII	FIIK_2	conjugative	Klebsiella pneumoniae
K54_S9	NODE_10_covk_22.870559_covr_45.695_cutoff_22	iutA	86.72	(iutA) ferric aerobactin receptor precusor IutA [Aerobactin (VF0229)] [Escherichia coli CFT073]	AA454	163573	5030000000000000	IncFIB,IncFII	FIIK_10	conjugative	Klebsiella pneumoniae
K54_S9	NODE_10_covk_22.870559_covr_45.695_cutoff_22	iucD	78.00	(iucD) aerobactin synthesis protein IucC lysine 6-monooxygenase [Aerobactin (VF0123)] [Shigella flexneri 2a str. 301]	AA454	163573	5030000000000000	IncFIB,IncFII	FIIK_10	conjugative	Klebsiella pneumoniae
K54_S9	NODE_10_covk_22.870559_covr_45.695_cutoff_22	iucC	90.71	(iucC) aerobactin siderophore biosynthesis protein IucC [Aerobactin (VF0229)] [Escherichia coli CFT073]	AA454	163573	5030000000000000	IncFIB,IncFII	FIIK_10	conjugative	Klebsiella pneumoniae
K54_S9	NODE_10_covk_22.870559_covr_45.695_cutoff_22	iucB	92.83	(iucB) aerobactin synthesis protein IucB [Aerobactin (VF0123)] [Shigella flexneri 2a str. 301]	AA454	163573	5030000000000000	IncFIB,IncFII	FIIK_10	conjugative	Klebsiella pneumoniae
K54_S9	NODE_10_covk_22.870559_covr_45.695_cutoff_22	iucA	88.47	(iucA) aerobactin siderophore biosynthesis protein IucD [Aerobactin (VF0229)] [Escherichia coli CFT073]	AA454	163573	5030000000000000	IncFIB,IncFII	FIIK_10	conjugative	Klebsiella pneumoniae
K55_S10	NODE_9_covk_20.181407_covr_34.016_cutoff_21	iucA	88.47	(iucA) aerobactin siderophore biosynthesis protein IucD [Aerobactin (VF0229)] [Escherichia coli CFT073]	AA454	163310	5.03e+16	IncFIB,IncFII	FIIK_10	conjugative	Klebsiella pneumoniae
K55_S10	NODE_9_covk_20.181407_covr_34.016_cutoff_21	iucB	92.83	(iucB) aerobactin synthesis protein IucB [Aerobactin (VF0123)] [Shigella flexneri 2a str. 301]	AA454	163310	5.03e+16	IncFIB,IncFII	FIIK_10	conjugative	Klebsiella pneumoniae
K55_S10	NODE_9_covk_20.181407_covr_34.016_cutoff_21	iucC	90.71	(iucC) aerobactin siderophore biosynthesis protein IucC [Aerobactin (VF0229)] [Escherichia coli CFT073]	AA454	163310	5.03e+16	IncFIB,IncFII	FIIK_10	conjugative	Klebsiella pneumoniae
K55_S10	NODE_9_covk_20.181407_covr_34.016_cutoff_21	iucD	78.00	(iucD) aerobactin synthesis protein IucC lysine 6-monooxygenase [Aerobactin (VF0123)] [Shigella flexneri 2a str. 301]	AA454	163310	5.03e+16	IncFIB,IncFII	FIIK_10	conjugative	Klebsiella pneumoniae
K55_S10	NODE_9_covk_20.181407_covr_34.016_cutoff_21	iutA	86.72	(iutA) ferric aerobactin receptor precusor IutA [Aerobactin (VF0229)] [Escherichia coli CFT073]	AA454	163310	5.03e+16	IncFIB,IncFII	FIIK_10	conjugative	Klebsiella pneumoniae
K56_S11	NODE_11_covk_16.814625_covr_33.435_cutoff_18	iutA	86.72	(iutA) ferric aerobactin receptor precusor IutA [Aerobactin (VF0229)] [Escherichia coli CFT073]	AA454	163573	5030000000000000	IncFIB,IncFII	FIIK_10	conjugative	Klebsiella pneumoniae
K56_S11	NODE_11_covk_16.814625_covr_33.435_cutoff_18	iucD	78.00	(iucD) aerobactin synthesis protein IucC lysine 6-monooxygenase [Aerobactin (VF0123)] [Shigella flexneri 2a str. 301]	AA454	163573	5030000000000000	IncFIB,IncFII	FIIK_10	conjugative	Klebsiella pneumoniae
K56_S11	NODE_11_covk_16.814625_covr_33.435_cutoff_18	iucC	90.71	(iucC) aerobactin siderophore biosynthesis protein IucC [Aerobactin (VF0229)] [Escherichia coli CFT073]	AA454	163573	5030000000000000	IncFIB,IncFII	FIIK_10	conjugative	Klebsiella pneumoniae
K56_S11	NODE_11_covk_16.814625_covr_33.435_cutoff_18	iucB	92.83	(iucB) aerobactin synthesis protein IucB [Aerobactin (VF0123)] [Shigella flexneri 2a str. 301]	AA454	163573	5030000000000000	IncFIB,IncFII	FIIK_10	conjugative	Klebsiella pneumoniae
K56_S11	NODE_11_covk_16.814625_covr_33.435_cutoff_18	iucA	88.47	(iucA) aerobactin siderophore biosynthesis protein IucD [Aerobactin (VF0229)] [Escherichia coli CFT073]	AA454	163573	5030000000000000	IncFIB,IncFII	FIIK_10	conjugative	Klebsiella pneumoniae
K57_S12	NODE_11_covk_21.514086_covr_36.567_cutoff_27	iucA	88.47	(iucA) aerobactin siderophore biosynthesis protein IucD [Aerobactin (VF0229)] [Escherichia coli CFT073]	AA454	163310	5.03e+16	IncFIB,IncFII	FIIK_10	conjugative	Klebsiella pneumoniae
K57_S12	NODE_11_covk_21.514086_covr_36.567_cutoff_27	iucB	92.83	(iucB) aerobactin synthesis protein IucB [Aerobactin (VF0123)] [Shigella flexneri 2a str. 301]	AA454	163310	5.03e+16	IncFIB,IncFII	FIIK_10	conjugative	Klebsiella pneumoniae
K57_S12	NODE_11_covk_21.514086_covr_36.567_cutoff_27	iucC	90.71	(iucC) aerobactin siderophore biosynthesis protein IucC [Aerobactin (VF0229)] [Escherichia coli CFT073]	AA454	163310	5.03e+16	IncFIB,IncFII	FIIK_10	conjugative	Klebsiella pneumoniae
K57_S12	NODE_11_covk_21.514086_covr_36.567_cutoff_27	iucD	78.00	(iucD) aerobactin synthesis protein IucC lysine 6-monooxygenase [Aerobactin (VF0123)] [Shigella flexneri 2a str. 301]	AA454	163310	5.03e+16	IncFIB,IncFII	FIIK_10	conjugative	Klebsiella pneumoniae
K57_S12	NODE_11_covk_21.514086_covr_36.567_cutoff_27	iutA	86.72	(iutA) ferric aerobactin receptor precusor IutA [Aerobactin (VF0229)] [Escherichia coli CFT073]	AA454	163310	5.03e+16	IncFIB,IncFII	FIIK_10	conjugative	Klebsiella pneumoniae
K66_S15	NODE_10_covk_27.716065_covr_47.875_cutoff_11	iutA	86.72	(iutA) ferric aerobactin receptor precusor IutA [Aerobactin (VF0229)] [Escherichia coli CFT073]	AA454	163053	5030000000000000	IncFIB,IncFII	FIIK_10	conjugative	Klebsiella pneumoniae
K66_S15	NODE_10_covk_27.716065_covr_47.875_cutoff_11	iucD	78.00	(iucD) aerobactin synthesis protein IucC lysine 6-monooxygenase [Aerobactin (VF0123)] [Shigella flexneri 2a str. 301]	AA454	163053	5030000000000000	IncFIB,IncFII	FIIK_10	conjugative	Klebsiella pneumoniae
K66_S15	NODE_10_covk_27.716065_covr_47.875_cutoff_11	iucC	90.71	(iucC) aerobactin siderophore biosynthesis protein IucC [Aerobactin (VF0229)] [Escherichia coli CFT073]	AA454	163053	5030000000000000	IncFIB,IncFII	FIIK_10	conjugative	Klebsiella pneumoniae
K66_S15	NODE_10_covk_27.716065_covr_47.875_cutoff_11	iucB	92.83	(iucB) aerobactin synthesis protein IucB [Aerobactin (VF0123)] [Shigella flexneri 2a str. 301]	AA454	163053	5030000000000000	IncFIB,IncFII	FIIK_10	conjugative	Klebsiella pneumoniae
K66_S15	NODE_10_covk_27.716065_covr_47.875_cutoff_11	iucA	88.47	(iucA) aerobactin siderophore biosynthesis protein IucD [Aerobactin (VF0229)] [Escherichia coli CFT073]	AA454	163053	5030000000000000	IncFIB,IncFII	FIIK_10	conjugative	Klebsiella pneumoniae
K67_S13	NODE_12_covk_20.078794_covr_59.189_cutoff_19	iucA	88.47	(iucA) aerobactin siderophore biosynthesis protein IucD [Aerobactin (VF0229)] [Escherichia coli CFT073]	AA454	166244	5030000000000000	IncFIB,IncFII	FIIK_10	conjugative	Klebsiella pneumoniae
K67_S13	NODE_12_covk_20.078794_covr_59.189_cutoff_19	iucB	92.93	(iucB) aerobactin synthesis protein IucB [Aerobactin (VF0123)] [Shigella flexneri 2a str. 301]	AA454	166244	5030000000000000	IncFIB,IncFII	FIIK_10	conjugative	Klebsiella pneumoniae
K67_S13	NODE_12_covk_20.078794_covr_59.189_cutoff_19	iucC	90.71	(iucC) aerobactin siderophore biosynthesis protein IucC [Aerobactin (VF0229)] [Escherichia coli CFT073]	AA454	166244	5030000000000000	IncFIB,IncFII	FIIK_10	conjugative	Klebsiella pneumoniae
K67_S13	NODE_12_covk_20.078794_covr_59.189_cutoff_19	iucD	78.00	(iucD) aerobactin synthesis protein IucC lysine 6-monooxygenase [Aerobactin (VF0123)] [Shigella flexneri 2a str. 301]	AA454	166244	5030000000000000	IncFIB,IncFII	FIIK_10	conjugative	Klebsiella pneumoniae
K67_S13	NODE_12_covk_20.078794_covr_59.189_cutoff_19	iutA	86.72	(iutA) ferric aerobactin receptor precusor IutA [Aerobactin (VF0229)] [Escherichia coli CFT073]	AA454	166244	5030000000000000	IncFIB,IncFII	FIIK_10	conjugative	Klebsiella pneumoniae
KO32_S15	NODE_12_covk_19.219026_covr_58.564_cutoff_39	iutA	86.68	(iutA) ferric aerobactin receptor precusor IutA [Aerobactin (VF0229)] [Escherichia coli CFT073]	AA454	167060	5060000000000000	IncFIB,IncFII	FIIK_2	conjugative	Klebsiella pneumoniae
KO32_S15	NODE_12_covk_19.219026_covr_58.564_cutoff_39	iucD	78.00	(iucD) aerobactin synthesis protein IucC lysine 6-monooxygenase [Aerobactin (VF0123)] [Shigella flexneri 2a str. 301]	AA454	167060	5060000000000000	IncFIB,IncFII	FIIK_2	conjugative	Klebsiella pneumoniae
KO32_S15	NODE_12_covk_19.219026_covr_58.564_cutoff_39	iucC	90.71	(iucC) aerobactin siderophore biosynthesis protein IucC [Aerobactin (VF0229)] [Escherichia coli CFT073]	AA454	167060	5060000000000000	IncFIB,IncFII	FIIK_2	conjugative	Klebsiella pneumoniae
KO32_S15	NODE_12_covk_19.219026_covr_58.564_cutoff_39	iucB	92.83	(iucB) aerobactin synthesis protein IucB [Aerobactin (VF0123)] [Shigella flexneri 2a str. 301]	AA454	167060	5060000000000000	IncFIB,IncFII	FIIK_2	conjugative	Klebsiella pneumoniae
KO32_S15	NODE_12_covk_19.219026_covr_58.564_cutoff_39	iucA	88.47	(iucA) aerobactin siderophore biosynthesis protein IucD [Aerobactin (VF0229)] [Escherichia coli CFT073]	AA454	167060	5060000000000000	IncFIB,IncFII	FIIK_2	conjugative	Klebsiella pneumoniae
KO33_S16	NODE_13_covk_18.428117_covr_58.051_cutoff_39	iutA	86.68	(iutA) ferric aerobactin receptor precusor IutA [Aerobactin (VF0229)] [Escherichia coli CFT073]	AA454	166274	5060000000000000	IncFIB,IncFII	FIIK_2	conjugative	Klebsiella pneumoniae
KO33_S16	NODE_13_covk_18.428117_covr_58.051_cutoff_39	iucD	78.00	(iucD) aerobactin synthesis protein IucC lysine 6-monooxygenase [Aerobactin (VF0123)] [Shigella flexneri 2a str. 301]	AA454	166274	5060000000000000	IncFIB,IncFII	FIIK_2	conjugative	Klebsiella pneumoniae
KO33_S16	NODE_13_covk_18.428117_covr_58.051_cutoff_39	iucC	90.71	(iucC) aerobactin siderophore biosynthesis protein IucC [Aerobactin (VF0229)] [Escherichia coli CFT073]	AA454	166274	5060000000000000	IncFIB,IncFII	FIIK_2	conjugative	Klebsiella pneumoniae
KO33_S16	NODE_13_covk_18.428117_covr_58.051_cutoff_39	iucB	92.83	(iucB) aerobactin synthesis protein IucB [Aerobactin (VF0123)] [Shigella flexneri 2a str. 301]	AA454	166274	5060000000000000	IncFIB,IncFII	FIIK_2	conjugative	Klebsiella pneumoniae
KO33_S16	NODE_13_covk_18.428117_covr_58.051_cutoff_39	iucA	88.47	(iucA) aerobactin siderophore biosynthesis protein IucD [Aerobactin (VF0229)] [Escherichia coli CFT073]	AA454	166274	5060000000000000	IncFIB,IncFII	FIIK_2	conjugative	Klebsiella pneumoniae
KO34_S17	NODE_18_covk_20.441807_covr_60.720_cutoff_38	iucA	88.47	(iucA) aerobactin siderophore biosynthesis protein IucD [Aerobactin (VF0229)] [Escherichia coli CFT073]	AA454	68294	501000000000000	IncFIB	FIIK_2	non-mobilizable	Klebsiella pneumoniae
KO34_S17	NODE_18_covk_20.441807_covr_60.720_cutoff_38	iucB	92.83	(iucB) aerobactin synthesis protein IucB [Aerobactin (VF0123)] [Shigella flexneri 2a str. 301]	AA454	68294	501000000000000	IncFIB	FIIK_2	non-mobilizable	Klebsiella pneumoniae
KO34_S17	NODE_18_covk_20.441807_covr_60.720_cutoff_38	iucC	90.71	(iucC) aerobactin siderophore biosynthesis protein IucC [Aerobactin (VF0229)] [Escherichia coli CFT073]	AA454	68294	501000000000000	IncFIB	FIIK_2	non-mobilizable	Klebsiella pneumoniae
KO34_S17	NODE_18_covk_20.441807_covr_60.720_cutoff_38	iucD	78.00	(iucD) aerobactin synthesis protein IucC lysine 6-monooxygenase [Aerobactin (VF0123)] [Shigella flexneri 2a str. 301]	AA454	68294	501000000000000	IncFIB	FIIK_2	non-mobilizable	Klebsiella pneumoniae
KO34_S17	NODE_18_covk_20.441807_covr_60.720_cutoff_38	iutA	86.68	(iutA) ferric aerobactin receptor precusor IutA [Aerobactin (VF0229)] [Escherichia coli CFT073]	AA454	68294	501000000000000	IncFIB	FIIK_2	non-mobilizable	Klebsiella pneumoniae
K-PNEUM-31_S34	NODE_14_covk_16.586483_covr_40.624_cutoff_10	iutA	86.68	(iutA) ferric aerobactin receptor precusor IutA [Aerobactin (VF0229)] [Escherichia coli CFT073]	AA454	165304	5060000000000000	IncFIB,IncFII	FIIK_2	conjugative	Klebsiella pneumoniae
K-PNEUM-31_S34	NODE_14_covk_16.586483_covr_40.624_cutoff_10	iucD	78.00	(iucD) aerobactin synthesis protein IucC lysine 6-monooxygenase [Aerobactin (VF0123)] [Shigella flexneri 2a str. 301]	AA454	165304	5060000000000000	IncFIB,IncFII	FIIK_2	conjugative	Klebsiella pneumoniae
K-PNEUM-31_S34	NODE_14_covk_16.586483_covr_40.624_cutoff_10	iucC	90.71	(iucC) aerobactin siderophore biosynthesis protein IucC [Aerobactin (VF0229)] [Escherichia coli CFT073]	AA454	165304	5060000000000000	IncFIB,IncFII	FIIK_2	conjugative	Klebsiella pneumoniae
K-PNEUM-31_S34	NODE_14_covk_16.586483_covr_40.624_cutoff_10	iucB	92.83	(iucB) aerobactin synthesis protein IucB [Aerobactin (VF0123)] [Shigella flexneri 2a str. 301]	AA454	165304	5060000000000000	IncFIB,IncFII	FIIK_2	conjugative	Klebsiella pneumoniae
K-PNEUM-31_S34	NODE_14_covk_16.586483_covr_40.624_cutoff_10	iucA	88.47	(iucA) aerobactin siderophore biosynthesis protein IucD [Aerobactin (VF0229)] [Escherichia coli CFT073]	AA454	165304	5060000000000000	IncFIB,IncFII	FIIK_2	conjugative	Klebsiella pneumoniae

## Sheet: Supplementary Table S9
Average nucleotide identity between plasmid sequences from artisanal foods plants, clinical cases and pig sources
ID sample 1	ID sample 2	Location	ANI value	Count of bidirectional fragment mappings	Total query fragments
K36_S7	SPARK_699_C1	plasmid	98	50	55
K36_S7	p90CM2-172k	plasmid	98	52	55
K36_S7	SPARK_2530_C2	plasmid	98	50	55
K36_S7	SPARK_1871_C1	plasmid	97	40	55
K40_S11	p90CM2-172k	plasmid	99	52	53
K40_S11	SPARK_699_C1	plasmid	99	52	53
K40_S11	SPARK_2530_C2	plasmid	99	51	53
K40_S11	SPARK_1871_C1	plasmid	96	40	53
p90CM2-172k	K40_S11	plasmid	99	53	57
p90CM2-172k	SPARK_699_C1	plasmid	99	53	57
p90CM2-172k	SPARK_2530_C2	plasmid	99	52	57
p90CM2-172k	K36_S7	plasmid	98	54	57
p90CM2-172k	SPARK_1871_C1	plasmid	97	40	57
SPARK_1871_C1	p90CM2-172k	plasmid	97	40	50
SPARK_1871_C1	SPARK_699_C1	plasmid	96	43	50
SPARK_1871_C1	SPARK_2530_C2	plasmid	96	40	50
SPARK_1871_C1	K40_S11	plasmid	96	43	50
SPARK_1871_C1	K36_S7	plasmid	96	41	50
SPARK_2530_C2	K40_S11	plasmid	99	51	52
SPARK_2530_C2	p90CM2-172k	plasmid	99	51	52
SPARK_2530_C2	SPARK_699_C1	plasmid	99	49	52
SPARK_2530_C2	K36_S7	plasmid	98	48	52
SPARK_2530_C2	SPARK_1871_C1	plasmid	97	39	52
SPARK_699_C1	p90CM2-172k	plasmid	99	51	56
SPARK_699_C1	K40_S11	plasmid	99	54	56
SPARK_699_C1	SPARK_2530_C2	plasmid	99	50	56
SPARK_699_C1	K36_S7	plasmid	98	51	56
SPARK_699_C1	SPARK_1871_C1	plasmid	97	41	56
K19_S17	K55_S10	plasmid	99	53	53
K19_S17	K57_S12	plasmid	99	53	53
K19_S17	K56_S11	plasmid	99	53	53
K19_S17	K54_S9	plasmid	99	53	53
K19_S17	K66_S15	plasmid	99	53	53
K19_S17	K38_S9	plasmid	99	53	53
K19_S17	K37_S8	plasmid	99	52	53
K19_S17	K40_S11	plasmid	99	52	53
K19_S17	K67_S13	plasmid	99	52	53
K19_S17	K42_S13	plasmid	99	50	53
K19_S17	KO33_S16	plasmid	98	50	53
K19_S17	K36_S7	plasmid	98	50	53
K19_S17	KO32_S15	plasmid	98	50	53
K19_S17	K-PNEUM-31_S34	plasmid	98	50	53
K36_S7	K42_S13	plasmid	100	54	55
K36_S7	K-PNEUM-31_S34	plasmid	100	55	55
K36_S7	KO33_S16	plasmid	99	55	55
K36_S7	KO32_S15	plasmid	99	55	55
K36_S7	K40_S11	plasmid	99	48	55
K36_S7	K55_S10	plasmid	99	51	55
K36_S7	K19_S17	plasmid	99	51	55
K36_S7	K66_S15	plasmid	99	50	55
K36_S7	K57_S12	plasmid	98	51	55
K36_S7	K54_S9	plasmid	98	52	55
K36_S7	K56_S11	plasmid	98	52	55
K36_S7	K38_S9	plasmid	98	50	55
K36_S7	K37_S8	plasmid	98	51	55
K36_S7	K67_S13	plasmid	98	51	55
K37_S8	K67_S13	plasmid	99	49	52
K37_S8	K57_S12	plasmid	99	52	52
K37_S8	K55_S10	plasmid	99	52	52
K37_S8	K56_S11	plasmid	99	51	52
K37_S8	K54_S9	plasmid	99	51	52
K37_S8	K38_S9	plasmid	99	51	52
K37_S8	K66_S15	plasmid	99	52	52
K37_S8	K19_S17	plasmid	99	52	52
K37_S8	K40_S11	plasmid	99	52	52
K37_S8	K42_S13	plasmid	99	49	52
K37_S8	K36_S7	plasmid	98	49	52
K37_S8	KO32_S15	plasmid	98	49	52
K37_S8	K-PNEUM-31_S34	plasmid	98	49	52
K37_S8	KO33_S16	plasmid	98	49	52
K38_S9	K56_S11	plasmid	100	53	53
K38_S9	K57_S12	plasmid	100	53	53
K38_S9	K54_S9	plasmid	100	53	53
K38_S9	K55_S10	plasmid	100	53	53
K38_S9	K66_S15	plasmid	99	53	53
K38_S9	K19_S17	plasmid	99	53	53
K38_S9	K40_S11	plasmid	99	53	53
K38_S9	K67_S13	plasmid	99	53	53
K38_S9	K37_S8	plasmid	99	53	53
K38_S9	K42_S13	plasmid	99	50	53
K38_S9	KO33_S16	plasmid	99	48	53
K38_S9	K36_S7	plasmid	99	48	53
K38_S9	KO32_S15	plasmid	99	48	53
K38_S9	K-PNEUM-31_S34	plasmid	99	48	53
K40_S11	K40_S11	plasmid	99	52	53
K40_S11	K55_S10	plasmid	99	52	53
K40_S11	K54_S9	plasmid	99	52	53
K40_S11	K57_S12	plasmid	99	52	53
K40_S11	K56_S11	plasmid	99	52	53
K40_S11	K38_S9	plasmid	99	52	53
K40_S11	K66_S15	plasmid	99	52	53
K40_S11	K19_S17	plasmid	99	52	53
K40_S11	K37_S8	plasmid	99	53	53
K40_S11	K67_S13	plasmid	99	52	53
K40_S11	K42_S13	plasmid	99	50	53
K40_S11	KO33_S16	plasmid	98	52	53
K40_S11	KO32_S15	plasmid	98	52	53
K40_S11	K36_S7	plasmid	98	52	53
K40_S11	K-PNEUM-31_S34	plasmid	98	52	53
K42_S13	K36_S7	plasmid	100	54	55
K42_S13	K-PNEUM-31_S34	plasmid	100	54	55
K42_S13	KO33_S16	plasmid	99	54	55
K42_S13	KO32_S15	plasmid	99	54	55
K42_S13	K55_S10	plasmid	99	49	55
K42_S13	K19_S17	plasmid	99	49	55
K42_S13	K57_S12	plasmid	99	49	55
K42_S13	K37_S8	plasmid	99	49	55
K42_S13	K56_S11	plasmid	99	51	55
K42_S13	K54_S9	plasmid	99	51	55
K42_S13	K40_S11	plasmid	98	51	55
K42_S13	K66_S15	plasmid	98	51	55
K42_S13	K38_S9	plasmid	98	51	55
K42_S13	K67_S13	plasmid	98	50	55
K54_S9	K56_S11	plasmid	100	53	54
K54_S9	K57_S12	plasmid	99	53	54
K54_S9	K55_S10	plasmid	99	53	54
K54_S9	K66_S15	plasmid	99	52	54
K54_S9	K19_S17	plasmid	99	53	54
K54_S9	K40_S11	plasmid	99	53	54
K54_S9	K38_S9	plasmid	99	52	54
K54_S9	K67_S13	plasmid	99	53	54
K54_S9	K37_S8	plasmid	99	53	54
K54_S9	K42_S13	plasmid	98	52	54
K54_S9	K-PNEUM-31_S34	plasmid	98	50	54
K54_S9	K36_S7	plasmid	98	50	54
K54_S9	KO32_S15	plasmid	98	50	54
K54_S9	KO33_S16	plasmid	98	50	54
K55_S10	K57_S12	plasmid	99	53	53
K55_S10	K54_S9	plasmid	99	53	53
K55_S10	K56_S11	plasmid	99	53	53
K55_S10	K66_S15	plasmid	99	53	53
K55_S10	K38_S9	plasmid	99	53	53
K55_S10	K19_S17	plasmid	99	53	53
K55_S10	K37_S8	plasmid	99	52	53
K55_S10	K40_S11	plasmid	99	52	53
K55_S10	K67_S13	plasmid	99	52	53
K55_S10	K42_S13	plasmid	99	50	53
K55_S10	KO33_S16	plasmid	98	50	53
K55_S10	K36_S7	plasmid	98	50	53
K55_S10	KO32_S15	plasmid	98	50	53
K55_S10	K-PNEUM-31_S34	plasmid	98	50	53
K56_S11	K54_S9	plasmid	100	53	54
K56_S11	K57_S12	plasmid	99	53	54
K56_S11	K55_S10	plasmid	99	53	54
K56_S11	K66_S15	plasmid	99	52	54
K56_S11	K19_S17	plasmid	99	53	54
K56_S11	K40_S11	plasmid	99	53	54
K56_S11	K38_S9	plasmid	99	52	54
K56_S11	K67_S13	plasmid	99	53	54
K56_S11	K37_S8	plasmid	99	53	54
K56_S11	K42_S13	plasmid	98	52	54
K56_S11	K36_S7	plasmid	98	50	54
K56_S11	K-PNEUM-31_S34	plasmid	98	50	54
K56_S11	KO32_S15	plasmid	98	50	54
K56_S11	KO33_S16	plasmid	98	50	54
K57_S12	K56_S11	plasmid	99	52	53
K57_S12	K54_S9	plasmid	99	52	53
K57_S12	K55_S10	plasmid	99	53	53
K57_S12	K38_S9	plasmid	99	52	53
K57_S12	K66_S15	plasmid	99	53	53
K57_S12	K37_S8	plasmid	99	51	53
K57_S12	K19_S17	plasmid	99	53	53
K57_S12	K40_S11	plasmid	99	53	53
K57_S12	K67_S13	plasmid	99	51	53
K57_S12	K42_S13	plasmid	99	50	53
K57_S12	KO33_S16	plasmid	98	50	53
K57_S12	KO32_S15	plasmid	98	50	53
K57_S12	K36_S7	plasmid	98	50	53
K57_S12	K-PNEUM-31_S34	plasmid	98	50	53
K66_S15	K55_S10	plasmid	99	53	53
K66_S15	K54_S9	plasmid	99	53	53
K66_S15	K56_S11	plasmid	99	53	53
K66_S15	K57_S12	plasmid	99	53	53
K66_S15	K38_S9	plasmid	99	52	53
K66_S15	K19_S17	plasmid	99	53	53
K66_S15	K40_S11	plasmid	99	52	53
K66_S15	K67_S13	plasmid	99	53	53
K66_S15	K37_S8	plasmid	99	53	53
K66_S15	K42_S13	plasmid	99	50	53
K66_S15	K-PNEUM-31_S34	plasmid	99	48	53
K66_S15	K36_S7	plasmid	99	48	53
K66_S15	KO33_S16	plasmid	99	48	53
K66_S15	KO32_S15	plasmid	99	48	53
K67_S13	K57_S12	plasmid	99	52	54
K67_S13	K55_S10	plasmid	99	52	54
K67_S13	K37_S8	plasmid	99	52	54
K67_S13	K40_S11	plasmid	99	53	54
K67_S13	K56_S11	plasmid	99	53	54
K67_S13	K54_S9	plasmid	99	53	54
K67_S13	K19_S17	plasmid	99	53	54
K67_S13	K38_S9	plasmid	99	53	54
K67_S13	K66_S15	plasmid	99	53	54
K67_S13	KO33_S16	plasmid	99	49	54
K67_S13	KO32_S15	plasmid	99	49	54
K67_S13	K36_S7	plasmid	99	49	54
K67_S13	K-PNEUM-31_S34	plasmid	99	49	54
K67_S13	K42_S13	plasmid	99	50	54
KO32_S15	KO33_S16	plasmid	100	55	55
KO32_S15	K42_S13	plasmid	99	54	55
KO32_S15	K36_S7	plasmid	99	54	55
KO32_S15	K-PNEUM-31_S34	plasmid	99	54	55
KO32_S15	K55_S10	plasmid	99	50	55
KO32_S15	K19_S17	plasmid	99	50	55
KO32_S15	K40_S11	plasmid	99	50	55
KO32_S15	K66_S15	plasmid	99	50	55
KO32_S15	K57_S12	plasmid	98	50	55
KO32_S15	K37_S8	plasmid	98	50	55
KO32_S15	K56_S11	plasmid	98	52	55
KO32_S15	K54_S9	plasmid	98	52	55
KO32_S15	K38_S9	plasmid	98	50	55
KO32_S15	K67_S13	plasmid	98	51	55
KO33_S16	KO32_S15	plasmid	100	55	55
KO33_S16	K36_S7	plasmid	99	54	55
KO33_S16	K-PNEUM-31_S34	plasmid	99	54	55
KO33_S16	K42_S13	plasmid	99	54	55
KO33_S16	K55_S10	plasmid	99	50	55
KO33_S16	K19_S17	plasmid	99	50	55
KO33_S16	K40_S11	plasmid	99	50	55
KO33_S16	K66_S15	plasmid	99	50	55
KO33_S16	K57_S12	plasmid	98	50	55
KO33_S16	K37_S8	plasmid	98	50	55
KO33_S16	K54_S9	plasmid	98	52	55
KO33_S16	K56_S11	plasmid	98	52	55
KO33_S16	K38_S9	plasmid	98	50	55
KO33_S16	K67_S13	plasmid	98	51	55
K-PNEUM-31_S34	K42_S13	plasmid	100	54	55
K-PNEUM-31_S34	K36_S7	plasmid	100	55	55
K-PNEUM-31_S34	KO33_S16	plasmid	99	55	55
K-PNEUM-31_S34	KO32_S15	plasmid	99	55	55
K-PNEUM-31_S34	K40_S11	plasmid	99	48	55
K-PNEUM-31_S34	K55_S10	plasmid	99	51	55
K-PNEUM-31_S34	K19_S17	plasmid	99	51	55
K-PNEUM-31_S34	K66_S15	plasmid	99	50	55
K-PNEUM-31_S34	K57_S12	plasmid	98	51	55
K-PNEUM-31_S34	K56_S11	plasmid	98	52	55
K-PNEUM-31_S34	K54_S9	plasmid	98	52	55
K-PNEUM-31_S34	K38_S9	plasmid	98	50	55
K-PNEUM-31_S34	K37_S8	plasmid	98	51	55
K-PNEUM-31_S34	K67_S13	plasmid	98	51	55

[truncated: 2 more sheets: Supplementary Table S10, Supplementary Table S11]
